# Supplementary material for: Polyadenylation-Dependent Control of Long Noncoding RNA Expression by the Poly(A)-Binding Protein Nuclear 1
Source: PLoS Genet. 2012 Nov 15;8(11):e1003078. doi: 10.1371/journal.pgen.1003078 (PMC3499365; doi:10.1371/journal.pgen.1003078)
Supplement: Table S1 — Table showing all protein-coding genes with RPKM >1 in a least one sample. UCSC genes (Based on RefSeq, UniProt, GenBank, CCDS and Comparative Genomics), with a protein ID (Uniprot, RefSeq protein or SwissProt), after removal of redundant genes. Coding genes up-regulated and down-regulated >2-fold are shaded in green and orange, respectively. (XLS) [file pgen.1003078.s012.xls]

## Sheet: Sheet1
Table S1. All protein-coding genes with RPKM > 1 in a least one sample. UCSC genes (Based on RefSeq, UniProt, GenBank, CCDS and Comparative Genomics), with a protein ID (Uniprot, RefSeq protein or SwissProt), after removal of redundant genes. Coding genes up-regulated and down-regulated > 2-fold are shaded in green and orange, respectively.
chr	start	end	gene	length	reads_NT4	reads_si6	sumReads	RPKM_NT4	RPKM_si6	log_FC	FC
chr17	39657232	39661865	KRT13	2219	77	532	609	0.2028	1.4306	2.8188	7.0558
chr1	47901688	47906362	FOXD2	4674	359	2119	2478	0.4488	2.7052	2.5916	6.0278
chr17	71161159	71168060	SSTR2	2962	170	939	1109	0.3353	1.8916	2.4959	5.6408
chr6	53512699	53530506	KLHL31	5742	264	1269	1533	0.2686	1.3187	2.2954	4.9089
chr17	9479943	9546774	WDR16	2381	163	758	921	0.4	1.8996	2.2476	4.7491
chr20	43922086	43937169	MATN4	2341	159	738	897	0.3968	1.8811	2.2449	4.7401
chr12	5671816	6055398	ANO2	3717	223	1017	1240	0.3505	1.6326	2.2195	4.6574
chr7	138391039	138482941	ATP6V0A4	3356	468	1984	2452	0.8148	3.5276	2.1141	4.3293
chr3	52485107	52488057	TNNC1	695	278	1161	1439	2.3372	9.9678	2.0925	4.2649
chr6	170140214	170151638	TCTE3	747	61	236	297	0.4771	1.8851	1.9822	3.951
chr12	11174271	11175170	TAS2R19	899	52	190	242	0.338	1.2611	1.8997	3.7314
chr19	18496967	18499986	GDF15	1200	264	963	1227	1.2854	4.7885	1.8973	3.7252
chr17	66264337	66287405	SLC16A6	2784	1335	4576	5911	2.8018	9.8078	1.8076	3.5005
chr2	902822	906011	C2orf90	3189	389	1319	1708	0.7127	2.468	1.7919	3.4627
chr19	44830706	44905777	ZFP112	3971	970	3126	4096	1.4272	4.6972	1.7186	3.2911
chr17	79276623	79283048	C17orf55	2970	883	2724	3607	1.7371	5.4727	1.6556	3.1504
chr12	10310898	10324790	OLR1	2538	2546	7483	10029	5.8613	17.5929	1.5857	3.0015
chr12	11182985	11184006	TAS2R31	1021	82	240	322	0.4693	1.4026	1.5797	2.989
chr1	761586	762902	RP11-206L10.16-001	1316	328	950	1278	1.4563	4.3075	1.5645	2.9578
chr2	233320832	233324740	ALPI	2630	2596	7506	10102	5.7674	17.0297	1.5621	2.9528
chr2	233271551	233275422	ALPPL2	2492	653	1888	2541	1.5311	4.5207	1.562	2.9527
chr2	29204163	29275094	FAM179A	5721	402	1156	1558	0.4106	1.2057	1.5542	2.9367
chr18	56148483	56296189	ALPK2	7637	3126	8957	12083	2.3916	6.9983	1.549	2.9262
chr7	100813777	100823557	C7orf52	3763	353	998	1351	0.5481	1.5825	1.5297	2.8872
chr12	9301436	9360966	PZP	5759	6770	18499	25269	6.8686	19.167	1.4805	2.7905
chr6	88410019	88410933	hCG_1779191	914	329	868	1197	2.1032	5.6667	1.4299	2.6943
chr6	116571132	116575261	TSPYL4	4129	2375	6044	8419	3.3608	8.7344	1.3779	2.5989
chr2	233243347	233247597	ALPP	2877	965	2447	3412	1.9598	5.0751	1.3727	2.5896
chr6	123109970	123130862	SMPDL3A	2192	233	576	809	0.6211	1.568	1.3361	2.5246
chr11	111779349	111782473	CRYAB	1256	300	715	1015	1.3956	3.3968	1.2833	2.4339
chr1	41154751	41157933	LOC100130557	3182	1590	3775	5365	2.9196	7.079	1.2778	2.4246
chr6	132269318	132272518	CTGF	2341	215	509	724	0.5366	1.2974	1.2736	2.4177
chr1	227751243	227910352	ZNF678	3390	328	747	1075	0.5653	1.3148	1.2177	2.3258
chr9	91150015	91190703	NXNL2	1628	174	394	568	0.6245	1.4441	1.2094	2.3124
chr4	15683351	15692062	LOC285550	4377	1484	3352	4836	1.981	4.5696	1.2058	2.3067
chrX	23801274	23804325	SAT1	1659	3885	8739	12624	13.6827	31.4318	1.1999	2.2972
chr3	134074189	134094259	AMOTL2	5628	9886	22075	31961	10.2635	23.4045	1.1893	2.2804
chr11	7506754	7532561	OLFML1	3253	521	1147	1668	0.9358	2.1039	1.1688	2.2483
chr16	22018958	22087698	C16orf52	950	164	361	525	1.0087	2.2674	1.1686	2.248
chr6	3269206	3456793	SLC22A23	7450	3470	7626	11096	2.7215	6.1079	1.1663	2.2444
chr15	23810453	23856707	MKRN3	3920	1720	3765	5485	2.5637	5.731	1.1606	2.2354
chr16	1578741	1605243	TMEM204	1572	178	386	564	0.6616	1.4652	1.147	2.2146
chr1	23695463	23698278	C1orf213	2815	445	965	1410	0.9237	2.0455	1.147	2.2146
chr16	3062456	3064506	CLDN9	2050	168	363	531	0.4788	1.0566	1.1418	2.2066
chr19	49316273	49339934	HSD17B14	1237	497	1072	1569	2.3475	5.171	1.1393	2.2027
chr3	52863875	52869318	MUSTN1	1624	234	504	738	0.8419	1.8518	1.1372	2.1996
chr19	14183687	14185873	BC000492	2186	290	621	911	0.7751	1.6951	1.1289	2.1868
chr9	97021577	97065291	ZNF169	6331	871	1864	2735	0.8038	1.7568	1.128	2.1855
chr1	178511930	178518024	C1orf220	2577	259	554	813	0.5872	1.2828	1.1272	2.1844
chr11	57151266	57158130	PRG2	1038	1732	3697	5429	9.7494	21.2523	1.1242	2.1799
chr12	56864736	56882181	GLS2	2695	983	2096	3079	2.1312	4.6407	1.1227	2.1775
chr17	39775691	39780882	KRT17	2012	406	864	1270	1.179	2.5624	1.1199	2.1733
chr5	172483369	172563961	C5orf41	6654	723	1536	2259	0.6349	1.3774	1.1174	2.1696
chr5	159820154	159827060	C5orf54	2881	685	1452	2137	1.3892	3.0073	1.1142	2.1647
chr16	89724209	89737675	C16orf55	5547	2641	5579	8220	2.7819	6.0014	1.1092	2.1573
chr10	3818188	3827473	KLF6	5975	4433	9364	13797	4.335	9.3514	1.1092	2.1572
chr19	42905666	42931578	LIPE	4510	540	1127	1667	0.6996	1.4911	1.0918	2.1314
chr15	99645285	99675799	SYNM	7351	9477	19775	29252	7.5327	16.0518	1.0915	2.1309
chr17	5082830	5095178	ZNF594	4877	2911	6060	8971	3.4875	7.4144	1.0881	2.126
chr1	207217193	207226325	YOD1	6521	6286	13070	19356	5.6323	11.9596	1.0864	2.1234
chr12	11148560	11150474	TAS2R20	1914	292	605	897	0.8914	1.8861	1.0813	2.1159
chr4	16228285	16230285	BC010030	2000	186	385	571	0.5434	1.1486	1.0799	2.1138
chr10	46955443	46970601	SYT15	5046	2436	5042	7478	2.8207	5.9622	1.0798	2.1137
chr5	180683387	180688119	TRIM52	2226	2158	4465	6623	5.6644	11.9688	1.0793	2.113
chr1	241792168	241799232	CHML	7064	16405	33802	50207	13.5692	28.5526	1.0733	2.1042
chr17	32582295	32584218	CCL2	745	125	257	382	0.9804	2.0584	1.0702	2.0997
chr10	47011752	48279171	ANXA8	9072	4227	8629	12856	2.7224	5.6756	1.0599	2.0847
chr1	104068577	104122147	RNPC3	4061	2831	5766	8597	4.0732	8.4722	1.0566	2.08
chr4	166248817	166264224	SC4MOL	2400	8555	17323	25878	20.8275	43.0691	1.0482	2.0679
chr3	52444526	52457656	PHF7	2275	456	921	1377	1.1711	2.4156	1.0445	2.0626
chr8	82711819	82754521	SNX16	3454	518	1046	1564	0.8763	1.807	1.0442	2.0622
chr19	21541734	21571383	ZNF738	11720	1129	2277	3406	0.5629	1.1593	1.0424	2.0597
chr10	47157985	48271366	ANXA8L2	8301	6056	12136	18192	4.2627	8.7237	1.0332	2.0465
chr16	67918780	67920270	NRN1L	632	90	180	270	0.8321	1.6995	1.0303	2.0425
chr2	101964815	102003965	CREG2	3488	434	866	1300	0.727	1.4815	1.027	2.0378
chr10	38383274	38412276	ZNF37A	7016	6229	12412	18641	5.1875	10.5562	1.025	2.0349
chrX	19007426	19140677	GPR64	4773	6721	13293	20014	8.2276	16.6182	1.0142	2.0198
chr8	143761874	143764142	PSCA	1019	546	1078	1624	3.1307	6.3125	1.0117	2.0163
chr1	155531771	155533732	LOC645676	1961	799	1562	2361	2.3807	4.7529	0.9974	1.9965
chr11	13030695	13032647	RASSF10	1848	549	1068	1617	1.7358	3.4484	0.9903	1.9867
chr15	50999738	51057910	SPPL2A	2001	4807	9325	14132	14.0364	27.8071	0.9863	1.9811
chr1	228780656	228788159	DUSP5P	2472	1286	2493	3779	3.0396	6.0177	0.9853	1.9797
chr17	46668619	46671103	HOXB5	1820	1029	1993	3022	3.3035	6.5342	0.984	1.978
chr19	40021629	40023494	EID2B	1865	828	1597	2425	2.5941	5.1095	0.978	1.9697
chr1	228645065	228645560	HIST3H2A	495	1249	2405	3654	14.743	28.991	0.9756	1.9664
chr14	65002622	65009952	HSPA2	2838	1963	3778	5741	4.0414	7.9433	0.9749	1.9655
chr1	86046443	86049646	CYR61	2304	6011	11516	17527	15.2438	29.8245	0.9683	1.9565
chr16	66914435	66921855	PDP2	3830	3788	7249	11037	5.7788	11.2936	0.9667	1.9543
chr8	40010988	40012821	C8orf4	1833	1323	2524	3847	4.2172	8.2164	0.9622	1.9483
chr12	49976658	49999433	FAM186B	3367	611	1163	1774	1.0603	2.0611	0.9589	1.9439
chr12	115108058	115121969	TBX3	5689	3927	7424	11351	4.0332	7.7867	0.9491	1.9306
chr5	176784843	176799598	RGS14	3161	348	656	1004	0.6433	1.2383	0.9449	1.9251
chr1	248512076	248513013	OR14C36	937	196	367	563	1.2222	2.3371	0.9352	1.9122
chr17	79860071	79860780	NPB	616	314	587	901	2.9784	5.6861	0.9329	1.9091
chr19	51870351	51872257	CLDND2	974	145	271	416	0.8698	1.6602	0.9326	1.9087
chr5	43039182	43043272	C5orf39	2386	391	728	1119	0.9575	1.8206	0.9271	1.9014
chr19	44645709	44664460	ZNF234	4598	1585	2948	4533	2.0141	3.8257	0.9256	1.8994
chr16	66995137	67009051	CES3	4313	6867	12759	19626	9.3028	17.6519	0.9241	1.8975
chr6	27860476	27860963	HIST1H2AM	487	75	139	214	0.8998	1.7031	0.9204	1.8927
chr7	66136417	66148154	LOC402538	974	256	473	729	1.5357	2.8977	0.916	1.8869
chr8	8993773	9009084	PPP1R3B	5781	765	1413	2178	0.7732	1.4585	0.9155	1.8863
chr6	26217147	26217711	HIST1H2AE	564	90	166	256	0.9324	1.7562	0.9135	1.8836
chr11	61735553	61736962	BC132896	1409	202	372	574	0.8377	1.5754	0.9113	1.8807
chr19	55663136	55669100	TNNI3	852	233	429	662	1.5979	3.0045	0.911	1.8803
chrX	56590059	56593369	UBQLN2	3310	5280	9685	14965	9.3204	17.4592	0.9055	1.8732
chr17	37821598	37822806	TCAP	962	143	262	405	0.8685	1.6251	0.9039	1.8711
chr14	100842754	100996638	WDR25	2349	1151	2101	3252	2.863	5.337	0.8985	1.8641
chr17	46673098	46682354	HOXB6	3496	1999	3643	5642	3.3409	6.2179	0.8962	1.8611
chr6	27107087	27107457	HIST1H4I	370	99	180	279	1.5634	2.9028	0.8928	1.8568
chr6	42858004	42858554	C6orf226	550	432	782	1214	4.5893	8.4839	0.8865	1.8486
chr9	139377946	139380518	C9orf163	2572	472	854	1326	1.0723	1.9813	0.8858	1.8477
chr17	33738082	33760173	SLFN12	2760	281	508	789	0.5949	1.0983	0.8846	1.8462
chr18	6941887	7117813	LAMA1	11994	274927	496638	771565	133.931	247.075	0.8835	1.8448
chr21	45666222	45682099	DNMT3L	1705	796	1436	2232	2.7278	5.0255	0.8815	1.8423
chr8	94743732	94753224	RBM12B	5099	8267	14835	23102	9.4731	17.3603	0.8739	1.8326
chrX	134124967	134126500	LOC644538	1533	3426	6146	9572	13.0579	23.9224	0.8734	1.832
chr11	82868136	82896833	PCF11	7543	11447	20532	31979	8.867	16.242	0.8732	1.8317
chr9	125680378	125693779	ZBTB26	2111	995	1777	2772	2.754	5.0229	0.867	1.8239
chr8	101170262	101254130	SPAG1	4348	726	1289	2015	0.9756	1.769	0.8585	1.8132
chr19	21473962	21512212	ZNF708	4185	451	800	1251	0.6297	1.1406	0.8572	1.8115
chr7	100805790	100808852	VGF	2552	274	486	760	0.6273	1.1363	0.8571	1.8114
chr7	23286315	23314728	GPNMB	3743	924	1637	2561	1.4424	2.6097	0.8554	1.8093
chr4	84011212	84035911	PLAC8	2047	1988	3514	5502	5.6745	10.2432	0.8521	1.8051
chr6	153308400	153323925	MTRF1L	3877	1775	3120	4895	2.675	4.8019	0.844	1.7951
chr9	108210314	108311385	FSD1L	4562	1098	1927	3025	1.4063	2.5205	0.8418	1.7923
chr17	34890846	34895150	PIGW	2290	3104	5447	8551	7.9198	14.193	0.8416	1.7921
chr19	1205797	1228434	STK11	3276	570	999	1569	1.0166	1.8196	0.8398	1.7898
chr6	13469510	13486415	C6orf114	1589	250	438	688	0.9193	1.6448	0.8393	1.7892
chr9	79000432	79009444	RFK	2811	5065	8872	13937	10.528	18.8328	0.839	1.7888
chr17	6899383	6914054	ALOX12	2615	1025	1795	2820	2.2902	4.0959	0.8387	1.7884
chr2	233412778	233415226	TIGD1	2448	1767	3086	4853	4.2175	7.5221	0.8347	1.7835
chr17	26694300	26697373	VTN	1675	4390	7658	12048	15.3136	27.2806	0.8331	1.7815
chr6	117002366	117063029	KPNA5	2157	806	1406	2212	2.1833	3.8895	0.8331	1.7815
chr6	26199786	26200215	HIST1H2BF	429	42	73	115	0.572	1.0154	0.8278	1.775
chr2	105954012	105961984	C2orf49	887	1105	1920	3025	7.2789	12.9161	0.8274	1.7745
chr8	95938200	95961615	TP53INP1	5651	637	1104	1741	0.6586	1.1657	0.8237	1.7699
chr7	87132947	87342564	ABCB1	4872	1406	2431	3837	1.6862	2.9774	0.8203	1.7657
chr12	6571405	6579843	VAMP1	3136	3467	5988	9455	6.4596	11.3936	0.8187	1.7638
chr5	38475064	38595507	LIFR	10403	47453	81935	129388	26.6522	46.9964	0.8183	1.7633
chr22	35777086	35790194	HMOX1	1550	1619	2795	4414	6.103	10.7598	0.8181	1.763
chr12	52562780	52585784	KRT80	4349	2253	3879	6132	3.0269	5.3221	0.8142	1.7583
chr20	61509089	61569274	DIDO1	13243	23691	40758	64449	10.4526	18.3645	0.8131	1.7569
chr2	46524562	46613835	EPAS1	5664	16380	28172	44552	16.8974	29.6789	0.8126	1.7564
chr15	81605013	81616524	STARD5	1309	179	305	484	0.799	1.3903	0.7992	1.7401
chr10	93666345	93669258	FGFBP3	2563	402	684	1086	0.9164	1.5924	0.7971	1.7376
chr19	50084586	50094265	PRRG2	1630	177	301	478	0.6345	1.1019	0.7963	1.7367
chr16	30907927	30914880	CTF1	1663	825	1401	2226	2.8986	5.0269	0.7943	1.7342
chr12	14927269	14930934	H2AFJ	3665	2160	3666	5826	3.4436	5.9686	0.7935	1.7333
chr19	50191941	50194247	C19orf76	2112	1584	2673	4257	4.3822	7.5519	0.7852	1.7233
chr19	46498338	46521873	CCDC61	1824	665	1121	1786	2.1302	3.6672	0.7837	1.7215
chr20	33814538	33864804	MMP24	4333	3116	5252	8368	4.2018	7.2325	0.7835	1.7213
chr19	19040009	19052041	HOMER3	2649	4526	7621	12147	9.983	17.1666	0.7821	1.7196
chr10	18948312	18966940	ARL5B	3589	2112	3549	5661	3.4383	5.9005	0.7791	1.7161
chr9	37438101	37465407	ZBTB5	4647	4732	7946	12678	5.9498	10.203	0.7781	1.7149
chr18	77915118	78005397	PARD6G	3860	1204	2021	3225	1.8225	3.1242	0.7775	1.7142
chr12	96051583	96184930	NTN4	3655	2431	4046	6477	3.8862	6.6053	0.7653	1.6997
chr20	42935196	42939889	FITM2	958	583	970	1553	3.5557	6.0417	0.7648	1.6991
chr1	228595637	228604583	TRIM17	2633	272	452	724	0.6036	1.0243	0.763	1.6971
chr3	52867138	52931547	TMEM110	2082	1124	1867	2991	3.1544	5.3508	0.7624	1.6963
chr7	44915893	44924960	PURB	9067	12228	20311	32539	7.8799	13.3666	0.7624	1.6963
chr1	149856011	149858232	HIST2H2BE	2221	593	982	1575	1.56	2.6383	0.758	1.6912
chr17	26691289	26695080	SEBOX	1041	1428	2364	3792	8.015	13.5503	0.7575	1.6906
chr9	90387829	90401799	CTSL3	657	823	1360	2183	7.3192	12.3517	0.755	1.6876
chr19	43964945	43969831	LYPD3	1706	2337	3859	6196	8.004	13.4974	0.7539	1.6863
chr21	28208607	28217728	ADAMTS1	4649	1465	2419	3884	1.8412	3.1048	0.7538	1.6863
chr4	123747862	123819390	FGF2	6774	1800	2968	4768	1.5526	2.6144	0.7518	1.6839
chr19	3538264	3557571	C19orf28	2815	53979	88767	142746	112.04	188.16	0.7479	1.6794
chr8	117778741	117786919	UTP23	3689	2318	3810	6128	3.6714	6.1627	0.7472	1.6786
chr19	41256778	41271292	SNRPA	1618	18096	29728	47824	65.348	109.633	0.7465	1.6777
chr16	30996518	31000473	HSD3B7	2378	4195	6880	11075	10.3074	17.2635	0.7441	1.6749
chr1	110036657	110043062	CYB561D1	5156	1247	2043	3290	1.4131	2.3643	0.7425	1.6731
chr8	19796581	19824769	LPL	3746	10084	16505	26589	15.7287	26.2906	0.7411	1.6715
chr1	32013117	32053285	TINAGL1	2958	1417	2318	3735	2.799	4.6759	0.7404	1.6706
chr17	7239847	7254793	ACAP1	2508	300	490	790	0.6989	1.1658	0.7381	1.668
chr21	35888785	35987382	RCAN1	3400	1483	2421	3904	2.5485	4.2488	0.7374	1.6672
chr17	79091099	79139872	AATK	5307	1395	2277	3672	1.5359	2.5602	0.7372	1.6669
chrX	49178515	49214429	GAGE4	573	258	421	679	2.6308	4.3841	0.7368	1.6664
chr19	10677138	10679655	CDKN2D	1422	1237	2014	3251	5.0827	8.4511	0.7335	1.6627
chr4	699572	764425	PCGF3	6827	8415	13695	22110	7.202	11.9698	0.7329	1.662
chr19	44455396	44471752	ZNF221	2574	565	919	1484	1.2825	2.1304	0.7321	1.6611
chr5	149340299	149366959	SLC26A2	8071	3814	6189	10003	2.7611	4.5756	0.7287	1.6572
chr8	94712772	94740669	FAM92A1	2484	349	566	915	0.8209	1.3596	0.7279	1.6562
chr17	67501586	67517947	DKFZp686N0154	3058	537	870	1407	1.026	1.6976	0.7264	1.6545
chr9	21324053	21335429	KLHL9	4678	5544	8978	14522	6.9245	11.4518	0.7258	1.6538
chr14	80663869	80697397	DIO2	7269	12815	20751	33566	10.3008	17.034	0.7257	1.6537
chr12	50569564	50677353	LIMA1	5246	16657	26959	43616	18.5523	30.664	0.725	1.6528
chr11	74459912	74553457	RNF169	7822	9917	16040	25957	7.4078	12.236	0.724	1.6518
chr9	100961280	101018003	TBC1D2	4419	1129	1818	2947	1.4928	2.4548	0.7176	1.6445
chr1	16348485	16383802	CLCNKB	2995	560	901	1461	1.0925	1.7951	0.7164	1.6431
chr2	120060019	120124404	C2orf76	1164	623	1001	1624	3.1273	5.1314	0.7145	1.6409
chr19	8387468	8408146	KANK3	2786	811	1303	2114	1.7009	2.7907	0.7144	1.6408
chr1	205271192	205290883	NUAK2	4038	1749	2810	4559	2.5308	4.1523	0.7144	1.6407
chr6	35182189	35218609	SCUBE3	5163	686	1102	1788	0.7763	1.2736	0.7142	1.6405
chr2	226265601	226595471	KIAA1486	6116	1028	1648	2676	0.9821	1.6078	0.7112	1.6372
chr15	80215112	80217196	C15orf37	2084	502	804	1306	1.4075	2.302	0.7098	1.6356
chr3	105085712	105295743	ALCAM	6686	838	1341	2179	0.7323	1.1968	0.7086	1.6342
chr11	65684283	65686531	C11orf68	1557	3087	4938	8025	11.5845	18.9241	0.708	1.6336
chr4	74979895	75168812	MTHFD2L	7245	913	1460	2373	0.7363	1.2025	0.7076	1.6331
chr15	71173681	71184753	THAP10	2027	324	518	842	0.9339	1.5249	0.7073	1.6327
chr12	52643083	52702945	KRT86	2392	564	900	1464	1.3777	2.2451	0.7045	1.6296
chrX	49178515	49294597	GAGE12J	688	277	442	719	2.3524	3.8334	0.7045	1.6296
chr11	118914895	118927925	HYOU1	4920	31864	50782	82646	37.8411	61.5883	0.7027	1.6276
chr1	182351668	182360950	GLUL	4351	18402	29284	47686	24.7118	40.1601	0.7006	1.6251
chr5	132028324	132073265	KIF3A	6346	1908	3036	4944	1.7567	2.8547	0.7004	1.625
chr17	40023180	40075272	ACLY	4355	105959	168366	274325	142.16	230.685	0.6984	1.6227
chr4	54875957	54930788	CHIC2	1123	432	686	1118	2.2477	3.645	0.6975	1.6217
chr7	141463896	141464997	TAS2R3	1101	126	200	326	0.6687	1.0839	0.6969	1.621
chr2	128395996	128439360	LIMS2	4223	703	1114	1817	0.9727	1.574	0.6945	1.6183
chr14	92435461	92506817	TRIP11	7283	3877	6139	10016	3.1104	5.0297	0.6934	1.6171
chr19	54024176	54083523	ZNF331	6132	4585	7253	11838	4.3688	7.0578	0.692	1.6155
chr17	7975953	7991021	ALOX12B	2502	413	653	1066	0.9645	1.5573	0.6913	1.6147
chr10	95066186	95242074	MYOF	7097	33900	53578	87478	27.9096	45.0469	0.6907	1.614
chr20	33462765	33515769	ACSS2	3193	12501	19750	32251	22.8757	36.9081	0.6901	1.6134
chr10	5990858	6020142	IL15RA	2357	554	875	1429	1.3733	2.2151	0.6897	1.613
chr22	38597938	38612515	MAFF	2700	1296	2045	3341	2.8046	4.5194	0.6883	1.6114
chr2	28004265	28113223	RBKS	3061	765	1205	1970	1.4602	2.349	0.6858	1.6086
chr17	1397871	1420182	INPP5K	3371	4014	6317	10331	6.9574	11.1816	0.6845	1.6072
chr11	72287185	72385494	PDE2A	4691	23338	36722	60060	29.0687	46.7105	0.6843	1.6069
chr15	44087164	44092255	SERINC4	1878	1520	2391	3911	4.7291	7.5969	0.6839	1.6064
chr14	74946643	74960084	NPC2	896	7992	12554	20546	52.1165	83.6041	0.6818	1.6042
chrX	49126305	49144077	PPP1R3F	3403	494	775	1269	0.8482	1.3589	0.68	1.6021
chr6	26197012	26199464	HIST1H3D	863	169	265	434	1.1442	1.8323	0.6793	1.6013
chr10	70847827	70864565	SRGN	1252	1880	2947	4827	8.7737	14.0452	0.6788	1.6008
chr5	72848162	72861498	ANKRA2	2162	735	1151	1886	1.9864	3.1767	0.6774	1.5992
chr19	13906273	13943044	ZSWIM4	4690	5950	9317	15267	7.4126	11.8538	0.6773	1.5991
chr7	5023301	5112853	RBAK	7358	5516	8632	14148	4.3802	7.0001	0.6764	1.5981
chr15	74701630	74726299	SEMA7A	3446	829	1296	2125	1.4056	2.2441	0.6749	1.5965
chr2	241499470	241503430	DUSP28	3708	757	1182	1939	1.1928	1.9021	0.6732	1.5946
chrY	2354454	2369015	ZBED1	4746	24263	37863	62126	29.8707	47.6037	0.6723	1.5937
chrX	2404454	2419015	ZBED1	4746	24288	37886	62174	29.9014	47.6326	0.6717	1.593
chrX	37208527	37316547	PRRG1	4583	2301	3586	5887	2.9336	4.6689	0.6704	1.5915
chr5	137620958	137674044	CDC25C	2515	3042	4738	7780	7.0672	11.2411	0.6696	1.5906
chr19	7587511	7598861	MCOLN1	2283	5287	8223	13510	13.5311	21.4921	0.6675	1.5884
chr6	28193066	28201260	ZNF193	1793	2010	3125	5135	6.55	10.3998	0.667	1.5877
chr9	131644390	131680315	LRRC8A	4760	11207	17418	28625	13.7566	21.8346	0.6665	1.5872
chr1	66258192	66840261	PDE4B	5720	5837	9068	14905	5.9624	9.4595	0.6659	1.5865
chr22	25615611	25627836	CRYBB2	763	85	132	217	0.6509	1.0323	0.6653	1.5859
chr19	43979255	44008985	PHLDB3	3646	1006	1562	2568	1.6122	2.5563	0.6651	1.5857
chr8	99466861	99954873	STK3	3409	2958	4586	7544	5.0699	8.0271	0.6629	1.5833
chr11	17281886	17353069	NUCB2	3852	6360	9859	16219	9.6471	15.2721	0.6627	1.5831
chr11	96123152	96126727	JRKL	3575	1816	2809	4625	2.968	4.6884	0.6596	1.5797
chr1	112938799	113003785	CTTNBP2NL	5899	3176	4910	8086	3.1458	4.9666	0.6588	1.5788
chr3	37027357	37034795	EPM2AIP1	7438	6519	10071	16590	5.121	8.0792	0.6578	1.5777
chr17	39679869	39942964	JUP	4685	74399	114936	189335	92.7867	146.386	0.6578	1.5777
chr9	127019885	127114722	NEK6	3057	7281	11246	18527	13.9163	21.9511	0.6575	1.5774
chr11	71927818	71932993	FOLR2	1130	136	210	346	0.7032	1.1089	0.6571	1.5769
chr1	104095895	104122147	AMY2B	5447	1985	3064	5049	2.1293	3.3565	0.6566	1.5764
chr3	45265956	45267814	TMEM158	1858	276	426	702	0.8679	1.3681	0.6565	1.5763
chr7	150026937	150029808	C7orf29	2871	2797	4316	7113	5.6923	8.9702	0.6561	1.5758
chr5	38819803	38821581	AK126213	1778	643	992	1635	2.113	3.3292	0.6558	1.5755
chr6	43968338	43972886	C6orf223	2813	5544	8552	14096	11.5155	18.1406	0.6556	1.5753
chr5	125695787	125829851	GRAMD3	3749	1841	2839	4680	2.8692	4.5186	0.6552	1.5748
chr16	31885078	31928626	ZNF267	3265	725	1118	1843	1.2974	2.0432	0.6552	1.5748
chr6	74303102	74363737	SLC17A5	3415	2046	3155	5201	3.5006	5.5127	0.6551	1.5748
chr7	100169854	100171441	SAP25	963	133	205	338	0.807	1.2702	0.6545	1.5741
chr2	37870742	37899326	CDC42EP3	3981	493	759	1252	0.7236	1.1376	0.6528	1.5722
chr3	178741526	178789584	ZMAT3	2528	1709	2630	4339	3.95	6.2077	0.6522	1.5716
chr15	34394273	34396590	PGBD4	2317	470	723	1193	1.1852	1.8619	0.6516	1.571
chr11	1575280	1593150	DUSP8	4473	1481	2274	3755	1.9346	3.0335	0.649	1.5681
chr7	6201413	6312242	CYTH3	4810	9629	14753	24382	11.6967	18.3016	0.6459	1.5647
chrY	1337692	1378828	CSF2RA	2298	715	1095	1810	1.818	2.8433	0.6452	1.564
chrX	1387692	1428828	CSF2RA	2298	715	1095	1810	1.818	2.8433	0.6452	1.564
chr15	74630102	74660081	CYP11A1	2699	1087	1663	2750	2.3532	3.6766	0.6438	1.5624
chr9	99518146	99540338	ZNF510	5616	1857	2836	4693	1.932	3.0132	0.6412	1.5596
chr15	90895476	90904714	ZNF774	1837	243	371	614	0.7729	1.2051	0.6408	1.5592
chr7	23636997	23684326	CCDC126	2672	445	679	1124	0.9731	1.5163	0.6399	1.5582
chr15	89631380	89745591	ABHD2	9133	6206	9447	15653	3.9703	6.1721	0.6365	1.5546
chr17	73717515	73753898	ITGB4	6603	3605	5483	9088	3.19	4.9548	0.6353	1.5532
chr5	175819456	175843540	CLTB	1736	5559	8454	14013	18.7101	29.058	0.6351	1.5531
chr20	35169896	35178226	MYL9	1187	1621	2463	4084	7.9792	12.3813	0.6338	1.5517
chr11	126173646	126215643	DCPS	1478	7864	11930	19794	31.0883	48.1637	0.6316	1.5493
chr9	35906188	35907138	HRCT1	950	575	872	1447	3.5365	5.477	0.6311	1.5487
chr1	230193535	230417875	GALNT2	5452	36668	55572	92240	39.297	60.821	0.6302	1.5477
chr11	61025758	61062788	VWCE	3596	1131	1714	2845	1.8377	2.8441	0.6301	1.5477
chr15	90931472	91045475	IQGAP1	7236	105978	160461	266439	85.5747	132.32	0.6288	1.5462
chr3	184428155	184429836	MAGEF1	1681	7320	11073	18393	25.4432	39.3053	0.6274	1.5448
chr17	76849062	76921472	TIMP2	4013	45265	68424	113689	65.9055	101.74	0.6264	1.5437
chr7	157129709	157210132	DNAJB6	5118	7307	11045	18352	8.3419	12.8771	0.6264	1.5437
chr2	85811530	85820511	VAMP5	665	423	639	1062	3.7166	5.7337	0.6255	1.5427
chr19	45349392	45392485	PVRL2	3574	12904	19490	32394	21.0959	32.5395	0.6252	1.5425
chr12	76738265	76742222	BBS10	3583	1475	2227	3702	2.4053	3.7087	0.6247	1.5419
chrX	131512178	131623995	MBNL3	3598	2312	3489	5801	3.7545	5.7862	0.624	1.5411
chr9	6011019	6015640	RANBP6	4621	5798	8746	14544	7.3311	11.2935	0.6234	1.5405
chr12	54389292	54397118	HOXC9	1580	1583	2387	3970	5.854	9.0146	0.6229	1.5399
chr10	54074040	54077416	DKK1	1804	658	992	1650	2.1312	3.2812	0.6226	1.5396
chr3	126423117	126679244	CHCHD6	1331	2428	3658	6086	10.6586	16.3991	0.6216	1.5386
chr14	23067146	23081257	ABHD4	2920	1782	2684	4466	3.5658	5.4847	0.6212	1.5382
chr17	67410837	67538462	MAP2K6	2567	1498	2256	3754	3.4097	5.244	0.621	1.538
chr1	161736083	161928851	ATF6	5130	7398	11123	18521	8.4261	12.9377	0.6187	1.5354
chr19	49375648	49379318	PPP1R15A	2382	1847	2773	4620	4.5306	6.9464	0.6166	1.5332
chr7	129932973	129964019	CPA4	2816	16090	24155	40245	33.385	51.1833	0.6165	1.5331
chr19	58417142	58427978	ZNF417	4702	3695	5545	9240	4.5916	7.0368	0.6159	1.5325
chr10	123748688	124014055	TACC2	11702	42476	63713	106189	21.2086	32.4879	0.6153	1.5318
chr5	74632153	74657924	HMGCR	4869	19721	29570	49291	23.6656	36.2381	0.6147	1.5313
chr19	7895160	7929861	EVI5L	5883	3728	5586	9314	3.7026	5.6657	0.6137	1.5302
chrX	134021662	134049297	MOSPD1	2697	5031	7537	12568	10.8994	16.6752	0.6135	1.5299
chr7	33169151	33645680	BBS9	5629	745	1116	1861	0.7733	1.183	0.6133	1.5298
chr13	108870762	108886602	ABHD13	5301	1472	2205	3677	1.6225	2.482	0.6133	1.5298
chr9	34709003	34710147	CCL21	876	225	337	562	1.5007	2.2955	0.6131	1.5296
chr1	226819391	226926876	ITPKB	6877	2029	3036	5065	1.7239	2.6342	0.6117	1.5281
chr7	66452689	66460588	SBDS	1605	7966	11901	19867	28.9997	44.2448	0.6095	1.5257
chr6	88032305	88109459	C6orf162	3462	436	651	1087	0.7358	1.122	0.6086	1.5248
chr13	113622756	113752863	MCF2L	6873	2101	3133	5234	1.7861	2.72	0.6068	1.5229
chr12	10331556	10344402	C12orf59	2832	1051	1567	2618	2.1684	3.3016	0.6066	1.5226
chr3	52467267	52479043	SEMA3G	4700	616	918	1534	0.7658	1.1655	0.6059	1.5219
chr19	6375305	6375860	PSPN	470	86	128	214	1.0691	1.625	0.604	1.52
chr3	47269516	47324337	KIF9	3899	684	1018	1702	1.025	1.5579	0.604	1.5199
chr4	100820711	100867879	DNAJB14	3018	1278	1902	3180	2.4742	3.7605	0.6039	1.5199
chr7	73703804	73820272	CLIP2	5739	1125	1674	2799	1.1454	1.7405	0.6037	1.5196
chr17	33448630	33457750	FNDC8	1354	705	1049	1754	3.0423	4.6229	0.6036	1.5195
chr8	101269287	101322327	RNF19A	4563	8654	12867	21521	11.0814	16.826	0.6026	1.5184
chr11	86656721	86666433	FZD4	7382	3622	5385	9007	2.8668	4.3528	0.6025	1.5183
chr11	62201015	62314332	AHNAK	19262	192172	285519	477691	58.2931	88.4478	0.6015	1.5173
chr20	19870209	19983100	RIN2	4244	2620	3892	6512	3.6071	5.4721	0.6013	1.517
chr1	32827861	32829922	TSSK3	1313	2815	4180	6995	12.5268	18.9961	0.6007	1.5164
chr11	18333205	18343721	HGRHSV1	565	196	291	487	2.0269	3.0733	0.6005	1.5162
chr2	230222345	230579286	DNER	3477	3312	4915	8227	5.5656	8.4348	0.5998	1.5155
chr5	64961756	65017941	SGTB	5451	1038	1538	2576	1.1126	1.6836	0.5976	1.5132
chr11	64037300	64052176	BAD	1645	2496	3698	6194	8.8656	13.4139	0.5974	1.513
chr4	119650282	119654470	AK000709	2963	511	757	1268	1.0077	1.5245	0.5973	1.5129
chr14	24759805	24769039	DHRS1	3626	5513	8167	13680	8.8836	13.4397	0.5973	1.5129
chrX	49452055	49460596	PAGE1	662	206	305	511	1.8182	2.7491	0.5965	1.512
chr7	30174551	30202381	C7orf41	5814	2157	3193	5350	2.1677	3.277	0.5962	1.5117
chrX	49160124	49176311	GAGE10	549	96	142	238	1.0217	1.5434	0.5951	1.5106
chr3	122130699	122134882	WDR5B	4183	1488	2201	3689	2.0785	3.1397	0.5951	1.5106
chr1	146649429	146651528	PDIA3P	2099	41733	61699	103432	116.17	175.396	0.5944	1.5098
chr12	54402889	54406543	HOXC8	2286	577	853	1430	1.4748	2.2265	0.5943	1.5097
chr7	152343588	152373250	XRCC2	3067	6314	9325	15639	12.0287	18.1421	0.5929	1.5082
chr16	30614700	30621682	ZNF689	2707	2195	3241	5436	4.7378	7.144	0.5925	1.5079
chr11	3686817	3692614	CHRNA10	2006	277	409	686	0.8068	1.2166	0.5925	1.5079
chr22	30681107	30685616	GATSL3	1624	293	432	725	1.0542	1.5873	0.5904	1.5057
chr9	123363090	123476612	MEGF9	7667	6086	8965	15051	4.638	6.9772	0.5891	1.5043
chr12	38710556	38723527	ALG10B	10073	4471	6585	11056	2.5934	3.9008	0.5889	1.5041
chr1	24171573	24194821	FUCA1	2077	1045	1539	2584	2.9397	4.4214	0.5888	1.504
chr1	201434622	201438299	PHLDA3	1515	3421	5036	8457	13.1938	19.8347	0.5882	1.5033
chr1	65720147	65881552	DNAJC6	6442	7044	10363	17407	6.3889	9.5988	0.5873	1.5024
chr9	115913237	115926421	SLC31A2	2309	845	1243	2088	2.1383	3.2122	0.5871	1.5022
chr19	2977535	2995182	TLE6	2285	2207	3245	5452	5.6434	8.4739	0.5864	1.5015
chr9	90340973	90346382	CTSL1	1712	16064	23616	39680	54.8249	82.3107	0.5862	1.5013
chr19	42891173	42894444	CNFN	605	683	1004	1687	6.5962	9.9022	0.5861	1.5012
chr4	84216469	84256306	HPSE	1864	999	1467	2466	3.1315	4.6961	0.5846	1.4997
chr12	11090853	11091806	TAS2R14	953	237	348	585	1.4531	2.1789	0.5845	1.4995
chr1	230972865	231005335	C1orf198	4400	3360	4933	8293	4.4618	6.6898	0.5843	1.4993
chr2	20096517	20101744	TTC32	815	620	910	1530	4.4449	6.6625	0.5839	1.4989
chr20	34679425	34820720	EPB41L1	9216	10144	14879	25023	6.4312	9.6335	0.583	1.4979
chr1	248524882	248525929	OR2T4	1047	373	547	920	2.0816	3.1174	0.5827	1.4976
chr16	68288683	68294959	LYPLA3	3121	2817	4128	6945	5.2738	7.8922	0.5816	1.4965
chr16	46614472	46655311	SHCBP1	3227	10746	15747	26493	19.457	29.1174	0.5816	1.4965
chr22	21996541	21998587	SDF2L1	873	6803	9964	16767	45.5318	68.1041	0.5809	1.4957
chr12	110478982	110505500	C12orf76	1946	635	930	1565	1.9066	2.8516	0.5808	1.4957
chr5	180274610	180288285	ZFP62	4180	2849	4170	7019	3.9824	5.9527	0.5799	1.4948
chr14	55034636	55260033	SAMD4A	8337	1603	2345	3948	1.1234	1.6784	0.5791	1.4939
chr1	43212005	43232755	LEPRE1	5431	9142	13369	22511	9.8353	14.6883	0.5786	1.4934
chr3	190231890	190375843	IL1RAP	7840	4521	6608	11129	3.3694	5.0293	0.5779	1.4927
chr5	177019212	177023097	TMED9	1391	20878	30466	51344	87.698	130.69	0.5755	1.4902
chr18	14075988	14132429	ZNF519	5861	723	1055	1778	0.7208	1.0741	0.5755	1.4902
chr12	57348915	57400230	ZBTB39	6585	3451	5035	8486	3.0621	4.5624	0.5753	1.49
chr16	68279246	68294959	PLA2G15	2721	3406	4969	8375	7.3138	10.8967	0.5752	1.4899
chr15	67358194	67487532	SMAD3	6622	14034	20469	34503	12.3828	18.4442	0.5748	1.4895
chr12	54410641	54424606	HOXC6	2237	1975	2880	4855	5.1586	7.6821	0.5745	1.4892
chr2	105977284	106055230	FHL2	5775	13813	20111	33924	13.9754	20.7795	0.5723	1.4869
chr15	45694518	45713614	SPATA5L1	2607	4018	5849	9867	9.0053	13.3873	0.572	1.4866
chr1	45205489	45233436	KIF2C	3244	31930	46477	78407	57.5104	85.4891	0.5719	1.4865
chr8	48649475	48650726	CEBPD	1251	1933	2813	4746	9.0282	13.4173	0.5716	1.4862
chr4	6784458	6885897	KIAA0232	7855	3029	4404	7433	2.2531	3.3455	0.5703	1.4848
chr6	26271146	26271612	HIST1H3G	466	97	141	238	1.2162	1.8055	0.57	1.4845
chr14	54863672	54886932	CDKN3	889	2596	3772	6368	17.062	25.3177	0.5694	1.4839
chr10	79550550	79686348	DLG5	7647	44129	64080	108209	33.7179	50.0017	0.5685	1.4829
chr9	99959536	99961910	ZNF322B	2374	1209	1755	2964	2.9756	4.4111	0.568	1.4824
chr12	63037762	63328665	PPM1H	6200	6143	8916	15059	5.7892	8.5809	0.5678	1.4822
chr1	151512780	151556058	TUFT1	3249	2520	3657	6177	4.5319	6.7163	0.5676	1.482
chr1	120161999	120190390	ZNF697	5080	716	1038	1754	0.8235	1.2192	0.5661	1.4805
chr7	100860984	100867469	ZNHIT1	4665	6383	9251	15634	7.9947	11.8329	0.5657	1.4801
chr1	41326728	41328018	CITED4	1290	14165	20519	34684	64.1586	94.9118	0.5649	1.4793
chr6	12290528	12297426	EDN1	4026	533	772	1305	0.7735	1.1442	0.5648	1.4792
chr12	45566846	45609789	PLEKHA9	1839	1457	2109	3566	4.6292	6.843	0.5639	1.4782
chr12	54378945	54384060	HOXC10	1957	6372	9212	15584	19.0245	28.0877	0.5621	1.4764
chr9	124584204	124855885	TTLL11	3536	505	730	1235	0.8345	1.2319	0.5619	1.4762
chr5	108670410	108745675	PJA2	4868	9362	13533	22895	11.2369	16.5881	0.5619	1.4762
chr2	200775978	200792994	C2orf69	3726	1648	2382	4030	2.5843	3.8146	0.5618	1.4761
chr11	1295601	1330839	TOLLIP	3763	2707	3908	6615	4.2032	6.1969	0.56	1.4743
chr16	88718347	88729495	MVD	2757	23144	33402	56546	49.049	72.2918	0.5596	1.4739
chr4	140211091	140222358	NDUFC1	809	3965	5718	9683	28.6367	42.1744	0.5585	1.4727
chr1	40361097	40367687	MYCL1	4947	626	902	1528	0.7394	1.088	0.5573	1.4715
chr11	76839309	76926286	MYO7A	8982	5044	7265	12309	3.2812	4.8263	0.5567	1.4709
chr20	18488187	18542050	SEC23B	3667	13228	19049	32277	21.0771	30.9967	0.5564	1.4706
chr19	18043823	18054793	CCDC124	1082	13113	18866	31979	70.8114	104.041	0.5551	1.4693
chr11	63341943	63381941	PLA2G16	1417	5158	7419	12577	21.2686	31.2413	0.5547	1.4689
chr18	32912177	32924426	ZNF24	6501	8294	11928	20222	7.4544	10.9482	0.5545	1.4687
chr5	177611510	177614433	FLJ13057	2923	396	569	965	0.7916	1.1615	0.5532	1.4674
chr11	71145458	71159477	DHCR7	2663	25257	36284	61541	55.4165	81.3013	0.553	1.4671
chr8	124515358	124553446	FBXO32	1667	592	850	1442	2.075	3.0425	0.5522	1.4663
chr11	71900601	71907366	FOLR1	1611	11155	16012	27167	40.4578	59.3067	0.5518	1.4659
chr11	64681119	64684722	KIAA0404	878	911	1307	2218	6.0625	8.8825	0.5511	1.4652
chr2	208686011	208890284	PLEKHM3	11118	1521	2180	3701	0.7993	1.17	0.5496	1.4637
chr22	19428416	19435220	C22orf39	2021	3771	5402	9173	10.9023	15.9493	0.5489	1.4629
chr1	17312452	17338423	ATP13A2	4798	12248	17544	29792	14.9153	21.8183	0.5487	1.4628
chr3	3823035	4508954	SUMF1	4268	4764	6822	11586	6.5219	9.5376	0.5483	1.4624
chr1	153651163	153666467	NPR1	4531	37502	53648	91150	48.3602	70.6501	0.5469	1.4609
chr1	46806389	46830690	NSUN4	7189	5677	8121	13798	4.614	6.7405	0.5468	1.4609
chrX	49336149	49351916	GAGE12F	465	151	216	367	1.8974	2.7718	0.5468	1.4608
chr10	28339922	28591995	MPP7	5750	4635	6630	11265	4.7099	6.8802	0.5468	1.4608
chr17	81037566	81052589	METRNL	2195	2813	4022	6835	7.488	10.9335	0.5461	1.4602
chr1	144151506	144186823	AK295639	1950	2248	3213	5461	6.7358	9.8317	0.5456	1.4596
chr16	68392231	68482409	SMPD3	5267	2413	3447	5860	2.6768	3.9051	0.5448	1.4588
chr1	156495197	156542396	IQGAP3	6051	34267	48944	83211	33.0885	48.2643	0.5446	1.4586
chr7	100849258	100861011	PLOD3	2976	24396	34836	59232	47.8976	69.8472	0.5442	1.4583
chrX	102611379	102613395	WBP5	1087	5949	8492	14441	31.9774	46.6159	0.5438	1.4578
chrX	49296768	49323261	GAGE12B	1752	380	542	922	1.2673	1.8459	0.5426	1.4566
chr9	114803061	114937556	SUSD1	3060	556	793	1349	1.0617	1.5463	0.5425	1.4565
chr11	7535000	7678358	PPFIBP2	5322	1087	1550	2637	1.1934	1.7378	0.5422	1.4562
chr7	73095247	73097781	DNAJC30	2534	1500	2137	3637	3.4587	5.0321	0.5409	1.4549
chr1	207207760	207254367	pfkfb2	3764	2864	4079	6943	4.4458	6.4663	0.5405	1.4545
chr19	4657565	4670415	C19orf10	1042	24548	34961	59509	137.65	200.203	0.5405	1.4544
chr19	36494001	36500273	C19orf46	1615	262	373	635	0.9479	1.3781	0.5399	1.4539
chr3	185000753	185200624	MAP3K13	4124	548	780	1328	0.7764	1.1286	0.5396	1.4536
chr4	184365788	184369049	CDKN2AIP	2374	2278	3239	5517	5.6066	8.1411	0.5381	1.4521
chr3	49507564	49573046	DAG1	5520	48678	69189	117867	51.5254	74.7914	0.5376	1.4515
chr18	56807124	56826061	SEC11C	1428	2224	3161	5385	9.0999	13.2084	0.5375	1.4515
chr7	30791750	30932001	FAM188B	3324	805	1144	1949	1.415	2.0536	0.5373	1.4513
chrX	100663190	100669115	HNRNPH2	2309	15396	21872	37268	38.9594	56.5221	0.5368	1.4508
chrX	107334933	107397895	ATG4A	2575	573	814	1387	1.3002	1.8863	0.5368	1.4508
chr16	46835958	46865074	C16orf87	1383	1270	1804	3074	5.3655	7.7834	0.5367	1.4506
chr10	112257624	112271300	DUSP5	2526	802	1139	1941	1.8551	2.6906	0.5364	1.4504
chr7	100849258	100855936	DKFZp564O1822	1639	17445	24772	42217	62.1899	90.1853	0.5362	1.4502
chr7	64838767	64865997	ZNF92	3113	700	994	1694	1.3139	1.9053	0.5362	1.4502
chr1	32042085	32046561	gis5	1173	324	460	784	1.6139	2.34	0.536	1.4499
chr19	12721731	12740676	ZNF791	2635	2019	2866	4885	4.477	6.4901	0.5357	1.4497
chr2	97513730	97523756	ANKRD39	891	1429	2028	3457	9.3709	13.5814	0.5354	1.4493
chr8	29193616	29208185	DUSP4	4221	3352	4757	8109	4.64	6.7247	0.5353	1.4493
chr18	12698791	12702703	DKFZp666F025	824	599	850	1449	4.2474	6.1552	0.5352	1.4492
chr2	99235570	99347589	MGAT4A	9003	1466	2078	3544	0.9514	1.3772	0.5336	1.4476
chr20	33931919	33999833	C20orf44	3704	3951	5598	9549	6.2325	9.0181	0.533	1.4469
chr10	102033712	102046439	BLOC1S2	2102	1802	2553	4355	5.009	7.2472	0.5329	1.4468
chr16	47189299	47495135	ITFG1	3070	6474	9168	15642	12.3215	17.8193	0.5323	1.4462
chrX	49325433	49342369	GAGE6	1168	332	470	802	1.6608	2.4011	0.5318	1.4457
chr6	34725311	34741571	SNRPC	713	9920	14032	23952	81.2925	117.431	0.5306	1.4446
chr6	3849631	3851550	FAM50B	1617	466	659	1125	1.6839	2.4318	0.5303	1.4442
chr19	45988550	46000313	RTN2	2331	4805	6794	11599	12.0442	17.3915	0.53	1.444
chr10	1085965	1102644	IDI1	3573	19271	27241	46512	31.5137	45.4929	0.5297	1.4436
chr5	134181369	134195424	C5orf24	5140	7736	10932	18668	8.7939	12.6908	0.5292	1.4431
chr9	16409501	16870786	BNC2	15574	3134	4423	7557	1.1758	1.6946	0.5273	1.4413
chr6	160182988	160200085	ACAT2	1850	18084	25505	43589	57.1151	82.2635	0.5264	1.4403
chr17	8271972	8280029	KRBA2	2776	740	1043	1783	1.5575	2.2419	0.5255	1.4394
chr12	53773978	53810224	SP1	7696	24536	34571	59107	18.628	26.804	0.525	1.4389
chr20	62688438	62703699	TCEA2	2978	5766	8121	13887	11.313	16.2719	0.5244	1.4383
chr17	54911459	54946034	DGKE	8126	2842	3999	6841	2.0435	2.9365	0.523	1.437
chr6	31826829	31830709	CTL4/NEU1_fusion	2077	3371	4743	8114	9.4831	13.6261	0.5229	1.4369
chr7	128502504	128550773	KCP	6608	1776	2497	4273	1.5704	2.2548	0.5219	1.4358
chr17	79862091	79869294	PCYT2	2463	8276	11633	19909	19.6329	28.1826	0.5215	1.4355
chr19	2476134	2478257	GADD45B	1489	1635	2297	3932	6.4158	9.2049	0.5208	1.4347
chr15	44038589	44064803	PDIA3	3228	24145	33919	58064	43.7041	62.6993	0.5207	1.4346
chr16	30116131	30124878	GDPD3	1325	642	901	1543	2.831	4.0575	0.5193	1.4332
chrX	62854847	62974991	KIAA0424	5678	4321	6064	10385	4.4465	6.3726	0.5192	1.4332
chr3	195776155	195809032	TFRC	5294	131521	184468	315989	145.157	207.917	0.5184	1.4324
chrX	49197562	49361428	GAGE2A	2802	721	1010	1731	1.5035	2.1508	0.5166	1.4306
chr2	11817720	11967531	LPIN1	6617	13871	19421	33292	12.2483	17.5131	0.5159	1.4298
chr20	44420575	44440064	DNTTIP1	1288	4619	6466	11085	20.9537	29.9553	0.5156	1.4296
chrX	62854847	63005438	ARHGEF9	6198	4374	6122	10496	4.1234	5.8938	0.5154	1.4294
chr7	111846642	111983989	ZNF277	4820	1970	2757	4727	2.3881	3.4131	0.5152	1.4292
chrX	54834170	54842445	MAGED2	2479	11498	16086	27584	27.1003	38.7191	0.5147	1.4287
chr9	37877571	37904350	MCART1	5229	1000	1399	2399	1.1174	1.5964	0.5147	1.4287
chr19	44111376	44124014	ZNF428	1394	4642	6492	11134	19.4568	27.7888	0.5142	1.4282
chr16	420776	431978	TMEM8A	3683	6743	9424	16167	10.6974	15.2682	0.5133	1.4273
chr9	72324438	72374876	PTAR1	10131	10050	14040	24090	5.7962	8.2693	0.5127	1.4267
chr19	55738112	55740632	TMEM86B	1893	1395	1948	3343	4.3058	6.1403	0.512	1.4261
chr7	95212814	95225925	PDK4	3856	10169	14192	24361	15.4088	21.9614	0.5112	1.4252
chr17	58755171	59470198	BCAS3	5268	2695	3761	6456	2.9891	4.26	0.5111	1.4252
chr21	42539727	42648523	BACE2	2992	66404	92664	159068	129.676	184.8	0.5111	1.4251
chr11	61447909	61514472	DAGLA	5751	2840	3963	6803	2.8854	4.1118	0.511	1.4251
chrX	57618268	57623906	ZXDB	5638	16273	22684	38957	16.8644	24.0076	0.5095	1.4236
chr1	205111631	205180727	DSTYK	8375	4837	6738	11575	3.3746	4.8006	0.5085	1.4226
chr14	76117236	76127532	C14orf1	1530	4031	5614	9645	15.3939	21.8945	0.5082	1.4223
chr19	867961	893218	MED16	3627	6000	8353	14353	9.6657	13.742	0.5076	1.4217
chr1	78412168	78444777	FUBP1	3138	56768	78979	135747	105.701	150.18	0.5067	1.4208
chr9	35792405	35809727	NPR2	3429	994	1381	2375	1.6937	2.4031	0.5047	1.4188
chr3	135684566	135866733	PPP2R3A	7339	2440	3388	5828	1.9426	2.7546	0.5039	1.418
chr3	32023265	32033120	ZNF860	3098	575	798	1373	1.0845	1.537	0.5031	1.4173
chr3	10048101	10052779	LOC401052	1897	401	556	957	1.2351	1.7489	0.5018	1.416
chr13	60239724	60738119	DIAPH3	5132	10813	14991	25804	12.3108	17.43	0.5016	1.4158
chr14	96829862	96853561	C14orf129	2105	875	1213	2088	2.4288	3.4384	0.5015	1.4157
chr12	110011499	110035070	MVK	2190	7265	10066	17331	19.3829	27.4262	0.5008	1.415
chr3	160217962	160283376	KPNA4	3801	9661	13383	23044	14.8509	21.0092	0.5005	1.4147
chr22	43088127	43117286	A4GALT	2207	1563	2164	3727	4.1379	5.8507	0.4997	1.4139
chr11	114262169	114271255	C11orf71	1941	487	674	1161	1.466	2.072	0.4991	1.4134
chr6	1390068	1395831	FOXF2	2186	2479	3429	5908	6.626	9.3599	0.4983	1.4126
chr9	36572904	36677678	MELK	2438	12073	16699	28772	28.9341	40.8705	0.4983	1.4125
chr20	33292147	33301237	TP53INP2	4124	1272	1759	3031	1.8022	2.5451	0.498	1.4122
chrX	62567107	62571218	SPIN4	4111	2423	3350	5773	3.4438	4.8624	0.4977	1.4119
chr13	53191604	53217919	HNRNPA1L2	2365	25221	34828	60049	62.3102	87.8721	0.4959	1.4102
chr22	35695267	35743985	TOM1	2829	2943	4062	7005	6.0783	8.5676	0.4952	1.4095
chr5	72921982	73237413	RGNEF	12841	3398	4690	8088	1.5462	2.1794	0.4952	1.4095
chr7	150035407	150038763	RARRES2	740	232	320	552	1.8318	2.5803	0.4943	1.4086
chr1	154521050	154531120	UBE2Q1	3223	11186	15415	26601	20.2788	28.5389	0.493	1.4073
chr5	1318006	1345002	CLPTM1L	2140	64035	88243	152278	174.836	246.048	0.4929	1.4073
chr8	141541264	141645645	EIF2C2	3498	12512	17232	29744	20.8995	29.3947	0.4921	1.4065
chr9	71736223	71870118	TJP2	7667	12187	16781	28968	9.2875	13.0601	0.4918	1.4062
chr2	234774091	234777055	hCG_1642047	1988	1150	1583	2733	3.3799	4.7514	0.4913	1.4058
chr7	1004485	1015235	COX19	4891	2182	3003	5185	2.6067	3.6636	0.4911	1.4055
chr7	148823507	148880116	ZNF398	5969	3544	4877	8421	3.4691	4.8753	0.4909	1.4053
chr8	1711869	1734735	CLN8	7168	1645	2263	3908	1.3409	1.8838	0.4905	1.4049
chr14	104022888	104029151	BAG5	5233	6889	9476	16365	7.6919	10.8051	0.4903	1.4047
chr3	127391780	127399762	ABTB1	2250	3034	4170	7204	7.8788	11.0588	0.4891	1.4036
chrX	119005733	119010628	NDUFA1	485	10414	14288	24702	125.46	175.786	0.4866	1.4011
chr1	226332381	226374423	ACBD3	3563	8084	11091	19175	13.2568	18.5741	0.4866	1.4011
chr5	172195101	172198203	DUSP1	2294	4584	6286	10870	11.6756	16.3506	0.4858	1.4004
chr11	1490692	1785501	HCCA2	1743	1889	2590	4479	6.3323	8.8666	0.4856	1.4002
chr19	6772721	6857371	VAV1	3012	1127	1545	2672	2.1862	3.0607	0.4854	1.4
chr2	55199328	55277734	RTN4	5200	29726	40741	70467	33.4011	46.75	0.4851	1.3997
chr2	201353685	201374792	KCTD18	4818	624	855	1479	0.7567	1.0589	0.4847	1.3993
chr11	124609828	124617102	NRGN	1218	607	831	1438	2.9119	4.0711	0.4835	1.3981
chr11	9685627	9774505	SWAP70	6436	8507	11643	20150	7.723	10.7945	0.4831	1.3977
chr3	111805181	111849851	C3orf52	5143	1674	2290	3964	1.9018	2.6569	0.4824	1.397
chr15	49170289	49172380	EID1	2091	14677	20074	34751	41.012	57.284	0.4821	1.3968
chr20	43803539	43805184	PI3	553	136	186	322	1.437	2.007	0.482	1.3967
chr7	149128460	149158053	ZNF777	3065	3362	4596	7958	6.4091	8.9475	0.4814	1.3961
chr6	26634611	26659963	ZNF322A	4799	2929	4004	6933	3.5661	4.9785	0.4813	1.396
chr14	93669236	93673459	C14orf142	1176	1074	1468	2542	5.3361	7.4486	0.4812	1.3959
chr19	4343523	4360082	MPND	1891	2539	3469	6008	7.8451	10.9463	0.4806	1.3953
chr4	40058523	40157017	N4BP2	6902	2333	3186	5519	1.975	2.7544	0.4799	1.3946
chr21	43916117	44001549	SLC37A1	4119	2812	3839	6651	3.9889	5.5613	0.4794	1.3942
chrX	49216633	49294597	GAGE12I	806	230	314	544	1.6673	2.3246	0.4794	1.3942
chr5	64885508	64920187	TRIM23	3898	1695	2314	4009	2.5407	3.5422	0.4794	1.3942
chr13	41635696	41658137	WBP4	2331	1835	2505	4340	4.5996	6.4124	0.4793	1.3941
chrX	14891562	14939455	MOSPD2	3336	2731	3728	6459	4.7833	6.6681	0.4793	1.3941
chr3	149086804	149095568	TM4SF1	3588	115245	157278	272523	187.671	261.559	0.4789	1.3937
chr2	179345198	179369780	PLEKHA3	2467	716	977	1693	1.6958	2.3631	0.4787	1.3935
chr1	145456235	145470387	POLR3GL	1165	1516	2068	3584	7.6033	10.592	0.4783	1.3931
chrX	17755591	17773104	SCML1	2910	11478	15653	27131	23.0463	32.0965	0.4779	1.3927
chr13	107195663	107220514	ARGLU1	4262	35766	48774	84540	49.0326	68.2855	0.4778	1.3927
chrX	49344540	49351916	GAGE12E	584	99	135	234	0.9905	1.3793	0.4778	1.3926
chr1	229456752	229478688	C1orf96	5672	3061	4174	7235	3.1532	4.3911	0.4777	1.3926
chr11	36510722	36531822	TRAF6	2574	696	949	1645	1.5799	2.1999	0.4776	1.3925
chr7	6629914	6648355	C7orf26	1913	2549	3474	6023	7.7854	10.836	0.477	1.3918
chr11	61731758	61735132	FTH1	1227	132930	181164	314094	633.004	881.01	0.4769	1.3918
chr22	31835354	31885923	EIF4ENIF1	4594	7771	10587	18358	9.8836	13.751	0.4764	1.3913
chr4	1193485	1195204	AX747178	1719	500	681	1181	1.6995	2.3639	0.476	1.3909
chr14	93170156	93215012	LGMN	2148	10923	14871	25794	29.7123	41.3104	0.4754	1.3903
chr5	145969069	146461054	PPP2R2B	3538	1244	1693	2937	2.0544	2.8553	0.4749	1.3898
chr19	50058969	50083803	NOSIP	1792	10923	14857	25780	35.6149	49.4705	0.4741	1.389
chr3	123213362	123303924	PTPLB	1187	4579	6228	10807	22.5397	31.3077	0.4741	1.389
chr16	56642477	56673997	MT2A	645	1527	2076	3603	13.8327	19.2053	0.4734	1.3884
chr18	3262110	3278280	MYL12B	1176	29837	40557	70394	148.244	205.784	0.4732	1.3881
chr16	28548661	28550495	NUPR1	912	2990	4064	7054	19.156	26.5896	0.4731	1.3881
chr17	74261285	74267379	FAM100B	1589	6761	9188	15949	24.8608	34.5025	0.4728	1.3878
chr19	52693190	52729670	PPP2R1A	3087	54320	73801	128121	102.814	142.652	0.4725	1.3875
chr9	116638561	116818874	ZNF618	12833	1799	2444	4243	0.8191	1.1364	0.4724	1.3874
chr17	46684602	46688383	HOXB7	1358	2028	2754	4782	8.7256	12.1009	0.4718	1.3868
chr11	64662004	64684722	ATG2A	6378	10621	14423	25044	9.7299	13.4935	0.4718	1.3868
chr12	56146246	56211540	SARNP	3100	8961	12163	21124	16.8897	23.4117	0.4711	1.3861
chr1	174846529	174959724	DKFZp686E1450	1616	1451	1969	3420	5.2463	7.2704	0.4707	1.3858
chr1	179068462	179198819	ABL2	13114	7263	9848	17111	3.236	4.4809	0.4696	1.3847
chr7	74306893	74322330	LOC401379	1323	740	1003	1743	3.2681	4.5237	0.469	1.3842
chr6	27861202	27861669	HIST1H2BO	467	121	164	285	1.5139	2.0955	0.469	1.3842
chr2	106709759	106810795	UXS1	2805	4975	6741	11716	10.3631	14.3399	0.4686	1.3837
chr13	39917029	40177356	LHFP	2157	403	546	949	1.0916	1.5104	0.4684	1.3836
chr6	28109715	28125236	ZNF192	5523	10964	14853	25817	11.599	16.047	0.4683	1.3835
chr9	115983807	116029215	SLC31A1	5477	6991	9470	16461	7.458	10.3172	0.4682	1.3834
chr1	234040678	234460262	SLC35F3	3195	471	638	1109	0.8613	1.1915	0.4681	1.3833
chr9	132815984	132902448	GPR107	8341	14743	19954	34697	10.3275	14.2746	0.467	1.3822
chr4	140374960	140397063	RAB33B	3862	1176	1591	2767	1.7792	2.4582	0.4664	1.3816
chr22	46067686	46240829	ATXN10	2963	33642	45507	79149	66.3404	91.6432	0.4661	1.3814
chrX	49216633	49223952	GAGE7	554	165	223	388	1.7402	2.4019	0.4649	1.3802
chr2	20232411	20251789	LAPTM4A	2293	19085	25786	44871	48.6313	67.1017	0.4645	1.3798
chr20	42740336	42816218	JPH2	5940	2569	3469	6038	2.527	3.4847	0.4636	1.379
chr7	65670258	65825437	TPST1	2579	549	741	1290	1.2438	1.7144	0.463	1.3784
chrX	119384606	119392251	ZBTB33	5311	4535	6121	10656	4.9892	6.877	0.463	1.3784
chr6	36839645	36896738	C6orf89	7247	17251	23267	40518	13.9086	19.1574	0.4619	1.3774
chr20	56063449	56064083	HMGB1L1	634	1380	1861	3241	12.718	17.515	0.4617	1.3772
chr19	19821280	19843921	ZNF14	2963	419	565	984	0.8262	1.1378	0.4616	1.3771
chr14	78266425	78400296	ADCK1	3595	1654	2230	3884	2.6882	3.7013	0.4614	1.3769
chr9	74764292	74867139	KIAA1258	7036	7453	10048	17501	6.1892	8.5213	0.4613	1.3768
chr7	143947329	144052232	CBRC7TM_40	4470	678	914	1592	0.8862	1.2201	0.4612	1.3767
chr15	47476402	48066419	SEMA6D	7264	7793	10496	18289	6.2684	8.6219	0.4599	1.3754
chr9	74729510	74868477	GDA	5992	7449	10030	17479	7.2636	9.9881	0.4595	1.3751
chr16	12146054	12668145	SNX29	7052	1362	1833	3195	1.1285	1.551	0.4588	1.3744
chr8	92082423	92099322	DKFZp761P2124	3437	2531	3406	5937	4.3027	5.9131	0.4587	1.3743
chr2	227596033	227663506	IRS1	8735	1633	2197	3830	1.0923	1.5008	0.4583	1.3739
chr1	174933904	174959724	KIAA0471	1527	1280	1722	3002	4.8978	6.729	0.4583	1.3739
chr16	68344944	68391162	PRMT7	3341	22028	29633	51661	38.5236	52.924	0.4582	1.3738
chr11	18501859	18548489	TSG101	1532	5307	7137	12444	20.2404	27.7978	0.4577	1.3734
chr7	6728063	6746566	ZNF12	5063	4229	5687	9916	4.8804	6.7024	0.4577	1.3733
chr14	75519929	75530736	ACYP1	684	1397	1878	3275	11.9335	16.383	0.4572	1.3729
chr12	6759704	6772308	ING4	1447	5118	6880	11998	20.6662	28.3709	0.4571	1.3728
chr6	43639041	43655528	MRPS18A	1994	6010	8076	14086	17.6107	24.1671	0.4566	1.3723
chr10	126085871	126107519	OAT	3919	3096	4159	7255	4.6159	6.3324	0.4561	1.3719
chr16	50059188	50070998	TMEM188	2096	571	767	1338	1.5917	2.1835	0.456	1.3718
chr17	41166621	41174459	VAT1	2827	16783	22527	39310	34.6874	47.5479	0.455	1.3708
chr17	414729	618096	VPS53	11309	8109	10883	18992	4.1896	5.7422	0.4548	1.3706
chr14	74551655	74667117	LIN52	2406	1006	1350	2356	2.443	3.348	0.4546	1.3704
chr5	21341941	21589479	LOC728411	6669	3495	4690	8185	3.0621	4.1963	0.4546	1.3704
chrX	151999510	152037907	NSDHL	1630	8140	10923	19063	29.1786	39.986	0.4546	1.3704
chr6	26055968	26056699	HIST1H1C	731	1110	1489	2599	8.8722	12.1543	0.4541	1.3699
chrX	49197562	49294597	GAGE2C	2261	719	964	1683	1.858	2.5441	0.4534	1.3692
chr19	58193356	58269525	ZNF776	5546	2539	3404	5943	2.6749	3.6624	0.4533	1.3692
chr10	51565107	51590733	NCOA4	4081	18604	24942	43546	26.6359	36.4685	0.4533	1.3691
chr17	54869274	54911256	C17orf67	2011	455	610	1065	1.322	1.81	0.4533	1.3691
chr17	7284364	7293090	TNK1	2946	2741	3674	6415	5.4363	7.4415	0.453	1.3688
chr11	6624963	6632097	ILK	2102	19020	25491	44511	52.8696	72.3615	0.4528	1.3687
chr2	224740065	224810052	WDFY1	4606	6898	9243	16141	8.7504	11.9741	0.4525	1.3684
chr17	8091651	8093564	C17orf59	1913	1682	2253	3935	5.1374	7.0275	0.452	1.3679
chr6	43479564	43484702	RP3-337H4.3	1645	17277	23141	40418	61.3664	83.9401	0.4519	1.3679
chr12	108909050	108913380	FICD	1651	407	545	952	1.4404	1.9697	0.4515	1.3675
chrX	129628914	129630732	FAM45A	1818	1540	2062	3602	4.9494	6.7678	0.4514	1.3674
chr1	156024516	156028605	ROBLD3	985	6051	8102	14153	35.8938	49.0806	0.4514	1.3674
chr1	149813785	149823160	HIST2H2AA3	1066	2224	2976	5200	12.1901	16.6582	0.4505	1.3665
chr11	33724557	33758025	CD59	8200	39127	52351	91478	27.8799	38.0947	0.4504	1.3664
chr3	15469063	15484119	EAF1	4487	3264	4365	7629	4.2503	5.8047	0.4497	1.3657
chrX	100600643	100603957	TIMM8A	1805	1459	1951	3410	4.7229	6.4496	0.4495	1.3656
chr2	220363612	220371710	GMPPA	1996	3620	4840	8460	10.5968	14.469	0.4493	1.3654
chr15	83477972	83503611	WHAMM	4259	1207	1613	2820	1.6559	2.2599	0.4486	1.3647
chr18	32820997	32847097	ZNF397	4809	1762	2354	4116	2.1408	2.9208	0.4482	1.3644
chr13	21547177	21635722	LATS2	5701	6188	8267	14455	6.342	8.6527	0.4482	1.3643
chr1	150547036	150552136	MCL1	3997	18341	24502	42843	26.8112	36.5781	0.4481	1.3643
chr8	145734551	145736589	MFSD3	1446	10217	13649	23866	41.2841	56.323	0.4481	1.3643
chr3	53919226	53925989	SELK	814	1913	2555	4468	13.7315	18.7292	0.4478	1.364
chr6	159186773	159240456	EZR	3284	48387	64621	113008	86.0902	117.415	0.4477	1.3639
chr19	44790501	44809178	ZNF235	3189	474	633	1107	0.8685	1.1844	0.4476	1.3638
chr1	161334521	161337664	C1orf192	773	790	1054	1844	5.9714	8.1361	0.4463	1.3625
chr11	102188193	102208464	BIRC3	5228	805	1074	1879	0.8997	1.2258	0.4462	1.3625
chr19	47549167	47551882	TMEM160	654	3960	5283	9243	35.379	48.201	0.4462	1.3624
chr18	43427574	43547305	KIAA1632	12947	6095	8129	14224	2.7506	3.7465	0.4458	1.362
chr11	66112843	66115161	B3GNT1	2069	4855	6473	11328	13.7106	18.668	0.4453	1.3616
chr17	78152280	78182851	CARD14	6615	7975	10632	18607	7.0442	9.5904	0.4452	1.3615
chrX	57934197	57937067	ZXDA	2870	3866	5152	9018	7.8706	10.7114	0.4446	1.3609
chr8	67679633	67680240	PTTG3	607	1020	1359	2379	9.8184	13.3593	0.4443	1.3606
chr15	59063392	59149732	FAM63B	4991	1442	1921	3363	1.6881	2.2966	0.4441	1.3605
chr11	18627948	18656020	SPTY2D1	5882	2761	3678	6439	2.7426	3.7311	0.444	1.3604
chr1	40839727	40888992	SMAP2	2929	2159	2875	5034	4.3069	5.857	0.4435	1.3599
chrX	107327436	107334848	PSMD10	2187	4376	5827	10203	11.6911	15.8983	0.4435	1.3599
chr20	61472467	61493115	TCFL5	4297	7704	10257	17961	10.4756	14.2432	0.4432	1.3597
chr5	154393259	154397685	KIF4B	4426	2149	2861	5010	2.837	3.8571	0.4432	1.3596
chr13	21303072	21348095	N6AMT2	908	658	876	1534	4.2342	5.7567	0.4432	1.3596
chr2	20817563	20850864	HS1BP3	5056	1585	2110	3695	1.8317	2.4902	0.4431	1.3595
chr13	108859793	108870716	LIG4	4354	1314	1749	3063	1.7633	2.3969	0.4429	1.3593
chr17	73521782	73571289	LLGL2	4251	14347	19093	33440	19.7196	26.8001	0.4426	1.3591
chr3	49761727	49823975	IP6K1	4470	13744	18290	32034	17.9653	24.4152	0.4426	1.359
chr12	86198330	86230318	RASSF9	1796	974	1296	2270	3.1687	4.3058	0.4424	1.3588
chr13	28120051	28195244	LNX2	4871	1353	1800	3153	1.623	2.205	0.4421	1.3586
chr19	3506294	3536755	FZR1	3624	12445	16554	28999	20.0648	27.2564	0.4419	1.3584
chr16	28390900	28747052	EIF3CL	8414	185760	247025	432785	128.996	175.183	0.4415	1.358
chr18	7567313	8406858	PTPRM	5646	1290	1715	3005	1.335	1.8125	0.4412	1.3577
chrX	69509894	69640735	KIF4A	4741	7692	10226	17918	9.4798	12.8703	0.4411	1.3577
chr6	26114632	26124154	HIST1H2BC	1190	152	202	354	0.7463	1.0129	0.4406	1.3572
chr17	56769962	56811690	RAD51C	2657	3110	4133	7243	6.8391	9.2817	0.4406	1.3572
chr15	31619082	31670101	KLF13	6799	12552	16677	29229	10.7869	14.6361	0.4403	1.3568
chr16	81348570	81413801	GAN	4542	702	932	1634	0.9031	1.2244	0.4392	1.3558
chr19	4838345	4867780	PLIN3	2340	11839	15714	27553	29.5616	40.0705	0.4388	1.3555
chr3	185764107	185826901	ETV5	4217	3904	5180	9084	5.4092	7.3296	0.4383	1.355
chr8	54628115	54755850	ATP6V1H	3801	11933	15831	27764	18.3434	24.8522	0.4381	1.3548
chr10	115881973	115934364	C10orf118	8127	1225	1625	2850	0.8807	1.1931	0.438	1.3547
chr3	40566375	40581043	ZNF621	8315	6309	8368	14677	4.4333	6.005	0.4378	1.3545
chr18	43753987	43846954	C18orf25	5464	3162	4193	7355	3.3813	4.579	0.4375	1.3542
chr19	36882860	36909550	ZFP82	2616	430	570	1000	0.9604	1.3001	0.4369	1.3537
chr15	89164526	89175512	AEN	3708	5359	7103	12462	8.4445	11.4302	0.4368	1.3536
chr16	57279037	57287545	ARL2BP	2125	5308	7033	12341	14.5949	19.7485	0.4363	1.3531
chr19	47104511	47114038	CALM3	2258	24724	32742	57466	63.9769	86.5236	0.4355	1.3524
chr1	156611739	156629318	BCAN	4042	1953	2586	4539	2.8232	3.8176	0.4353	1.3522
chr15	78287327	78369994	TBC1D2B	7418	5487	7265	12752	4.3219	5.8439	0.4353	1.3522
chr1	228288428	228291022	C1orf35	1469	5443	7200	12643	21.6493	29.2458	0.4339	1.3509
chr5	1009167	1038925	NKD2	1977	465	615	1080	1.3743	1.8562	0.4337	1.3507
chr2	85132762	85133799	TMSB10	482	116313	153792	270105	1409.97	1903.88	0.4333	1.3503
chr1	32930657	33071541	ZBTB8B	11119	2803	3706	6509	1.4729	1.9888	0.4332	1.3502
chrX	46696346	46741789	RP2	3827	1255	1659	2914	1.9161	2.5867	0.4329	1.35
chr19	47105327	47114038	CALM1	2198	23580	31168	54748	62.6822	84.6125	0.4328	1.3499
chr15	91643182	91838648	SV2B	5808	1070	1414	2484	1.0764	1.4527	0.4325	1.3496
chr6	52362201	52441862	TRAM2	7112	6288	8309	14597	5.1659	6.9712	0.4324	1.3495
chr19	676388	683392	FSTL3	2511	43855	57942	101797	102.047	137.689	0.4322	1.3493
chr16	31142755	31147151	PRSS8	1938	3943	5208	9151	11.8878	16.0351	0.4317	1.3489
chr6	126277860	126301387	HINT3	3377	2575	3401	5976	4.4553	6.0094	0.4317	1.3488
chr16	67261015	67263182	TMEM208	820	5316	7021	12337	37.8791	51.0903	0.4316	1.3488
chr4	120980578	120988013	MAD2L1	1436	2674	3531	6205	10.8802	14.6723	0.4314	1.3485
chr1	174669671	174959724	IDN4-GGTR7	2546	2036	2688	4724	4.6725	6.2998	0.4311	1.3483
chr14	69340840	69446083	ACTN1	7303	33704	44490	78194	26.9655	36.3509	0.4309	1.3481
chr2	37311593	37323736	CCDC75	1255	925	1221	2146	4.3065	5.8053	0.4309	1.348
chr1	143767145	143767881	PPIAL4G	736	523	690	1213	4.1519	5.594	0.4301	1.3473
chr1	54412036	54433839	LRRC42	1748	8318	10973	19291	27.8039	37.4574	0.43	1.3472
chr6	13791020	13814789	CCDC90A	1814	5146	6787	11933	16.5753	22.3251	0.4296	1.3469
chr1	26210677	26233368	STMN1	3693	39324	51858	91182	62.2166	83.7896	0.4295	1.3467
chr3	196080370	196159345	UBXN7	4730	7224	9522	16746	8.9237	12.0121	0.4288	1.3461
chr17	7589388	7606819	WRAP53	2866	3946	5201	9147	8.0447	10.8284	0.4287	1.346
chr17	26658151	26674033	TNFAIP1	3826	9845	12974	22819	15.0348	20.234	0.4285	1.3458
chr12	13043955	13066598	GPRC5A	3553	14537	19156	33693	23.906	32.1709	0.4284	1.3457
chr11	64948771	64979476	CAPN1	3216	14694	19361	34055	26.6964	35.9224	0.4282	1.3456
chr14	70078309	70181859	KIAA0247	5583	2519	3318	5837	2.6363	3.5462	0.4278	1.3452
chr17	72772621	72835920	TMEM104	4908	3907	5146	9053	4.6512	6.2563	0.4277	1.3451
chr8	144099901	144103827	LY6E	1176	64650	85144	149794	321.21	432.016	0.4276	1.345
chr5	150088309	150138657	DCTN4	4377	7745	10199	17944	10.3389	13.9038	0.4274	1.3448
chr1	27331512	27339333	FAM46B	2372	717	944	1661	1.7662	2.3747	0.4271	1.3446
chr1	151227196	151239952	PSMD4	1338	9206	12120	21326	40.2016	54.0505	0.4271	1.3445
chr19	1905372	1913443	ADAT3	1621	1785	2350	4135	6.434	8.6504	0.4271	1.3445
chr20	50213313	50384908	ATP9A	7580	19591	25788	45379	15.1013	20.3003	0.4268	1.3443
chr12	34175215	38723527	ALG10	14382	6239	8211	14450	2.5347	3.4067	0.4266	1.344
chr1	33004771	33071541	ZBTB8A	7332	2925	3849	6774	2.3309	3.1324	0.4264	1.3438
chr3	196669493	196670884	DKFZp762I1415	1391	3685	4849	8534	15.4788	20.8007	0.4263	1.3438
chr3	23244652	23632296	UBE2E2	1861	3122	4106	7228	9.802	13.1652	0.4256	1.3431
chr16	31000576	31021829	STX1B	4591	1130	1486	2616	1.4381	1.9314	0.4254	1.343
chr11	104813593	104839325	CASP4	2640	873	1148	2021	1.9321	2.5947	0.4254	1.3429
chr1	207494816	207534309	CD55	3233	73509	96661	170170	132.85	178.402	0.4253	1.3429
chr9	138903204	138987131	NACC2	2077	2151	2828	4979	6.0511	8.1245	0.4251	1.3427
chr1	212738696	212794114	ATF3	3298	1521	1999	3520	2.6947	3.6167	0.4246	1.3422
chr11	65082330	65089899	CDC42EP2	1980	1716	2255	3971	5.0638	6.7957	0.4244	1.342
chr11	67205517	67211263	CORO1B	2758	10823	14222	25045	22.9288	30.7695	0.4243	1.342
chrX	48970345	48980079	GPKOW	1651	8919	11719	20638	31.5644	42.3542	0.4242	1.3418
chr8	101930803	101965623	YWHAZ	5168	42589	55959	98548	48.1508	64.6102	0.4242	1.3418
chr10	51947001	52008370	ASAH2	2416	411	540	951	0.994	1.3337	0.4241	1.3418
chr15	82422560	82555104	EFTUD1	3692	4197	5514	9711	6.6421	8.9117	0.4241	1.3417
chrX	49216633	49332820	GAGE2B	1060	341	448	789	1.8796	2.5219	0.424	1.3417
chr16	67562753	67580688	FAM65A	4696	19372	25448	44820	24.1032	32.3355	0.4239	1.3415
chr7	100171635	100183776	LRCH4	3199	3681	4835	8516	6.7233	9.0185	0.4237	1.3414
chr5	170736287	170739137	TLX3	1492	1383	1816	3199	5.416	7.2627	0.4233	1.341
chr18	12661954	12702703	CEP76	3267	1818	2387	4205	3.2514	4.3597	0.4232	1.3409
chr1	11734537	11751678	MAD2L2	1830	8546	11218	19764	27.286	36.5778	0.4228	1.3405
chr6	26251878	26252302	HIST1H2BH	424	160	210	370	2.2049	2.9553	0.4226	1.3404
chr2	96916313	96931732	TMEM127	4206	5522	7247	12769	7.6711	10.2812	0.4225	1.3403
chr19	55912649	55919325	UBE2S	1191	7492	9830	17322	36.7548	49.2488	0.4222	1.3399
chr6	151186690	151423020	MTHFD1L	4607	16078	21088	37166	20.3912	27.3131	0.4216	1.3395
chr4	15937194	15939971	FGFBP1	1179	1509	1979	3488	7.4783	10.0158	0.4215	1.3393
chr13	49882786	50018221	CAB39L	3989	533	699	1232	0.7807	1.0456	0.4215	1.3393
chr16	108058	126351	RHBDF1	3737	3462	4540	8002	5.4129	7.2491	0.4214	1.3392
chr11	65292547	65306182	SCYL1	2832	18797	24648	43445	38.7814	51.9328	0.4213	1.3391
chr15	76135621	76193388	UBE2Q2	3545	2034	2667	4701	3.3525	4.4891	0.4212	1.3391
chr6	18387593	18468848	RNF144B	4766	701	919	1620	0.8594	1.1506	0.421	1.3388
chr3	52321835	52329271	GLYCTK	3797	1476	1935	3411	2.2713	3.0408	0.421	1.3388
chr14	55614835	55658396	DLGAP5	3082	7609	9973	17582	14.4252	19.3084	0.4206	1.3385
chr2	71213069	71222001	TEX261	3365	8303	10882	19185	14.4171	19.2964	0.4206	1.3384
chr20	34541545	34547394	SCAND1	1732	4461	5846	10307	15.0492	20.1402	0.4204	1.3383
chr1	162760495	162782607	HSD17B7	2537	4281	5608	9889	9.8595	13.1899	0.4199	1.3378
chr4	186506598	186877870	SORBS2	9280	14933	19561	34494	9.4022	12.5776	0.4198	1.3377
chr17	4692253	4693685	GLTPD2	1023	142	186	328	0.811	1.0849	0.4197	1.3377
chr8	42196029	42229313	POLB	1259	1755	2297	4052	8.1448	10.8865	0.4186	1.3366
chr10	76871392	76936607	SAMD8	1735	1461	1912	3373	4.9202	6.5757	0.4184	1.3365
chr1	160175124	160185160	PEA15	2774	4945	6471	11416	10.4157	13.9193	0.4183	1.3364
chr9	36214440	36277041	GNE	5456	8525	11155	19680	9.1295	12.1997	0.4182	1.3363
chr19	36024313	36036221	GAPDHS	1492	1067	1396	2463	4.1785	5.583	0.4181	1.3361
chr4	123813804	123844123	NUDT6	1329	662	866	1528	2.9105	3.8882	0.4178	1.3359
chr7	108210355	108215292	DNAJB9	2369	997	1304	2301	2.459	3.2845	0.4176	1.3357
chr12	122326645	122355770	PSMD9	2407	8116	10609	18725	19.7013	26.2998	0.4168	1.3349
chr14	31028328	31077275	KIAA1333	1188	955	1248	2203	4.6969	6.2683	0.4164	1.3346
chr5	36103413	36152015	LMBRD2	3237	3322	4341	7663	5.9963	8.002	0.4163	1.3345
chr16	2563952	2570218	ATP6V0C	1103	20265	26480	46745	107.349	143.25	0.4162	1.3344
chr6	28346598	28367544	ZSCAN12	5986	3691	4822	8513	3.6028	4.8067	0.4159	1.3342
chr1	3541555	3546692	TPRG1L	2425	2405	3141	5546	5.7947	7.7288	0.4155	1.3338
chr7	105253922	105318470	KIAA1218	2735	458	598	1056	0.9784	1.3047	0.4151	1.3334
chr8	30643126	30670352	PPP2CB	1969	8456	11038	19494	25.0927	33.4502	0.4147	1.3331
chr6	27791902	27792257	HIST1H4J	355	226	295	521	3.7197	4.9585	0.4147	1.333
chr12	6561176	6575601	TAPBPL	2684	1150	1501	2651	2.5035	3.337	0.4146	1.3329
chr10	38645307	38667432	HSD17B7P2	2082	521	680	1201	1.4621	1.9489	0.4146	1.3329
chrX	24001835	24045303	KLHL15	6273	6943	9061	16004	6.467	8.6189	0.4144	1.3328
chr5	149980641	150038792	SYNPO	8189	3768	4916	8684	2.6885	3.5821	0.414	1.3324
chr4	17488019	17513857	QDPR	1649	2417	3153	5570	8.5641	11.4092	0.4138	1.3322
chr11	126152981	126164828	TIRAP	2485	1455	1898	3353	3.4211	4.5575	0.4138	1.3322
chr4	145916313	146019368	ANAPC10	951	365	476	841	2.2425	2.9866	0.4134	1.3318
chr20	57594308	57601707	TUBB1	3494	615	802	1417	1.0284	1.3696	0.4133	1.3318
chr12	13093710	13103318	GPRC5D	1036	237	309	546	1.3366	1.7797	0.413	1.3315
chr11	2904449	2906995	CDKN1C	1928	3222	4200	7422	9.7644	12.9986	0.4127	1.3312
chr8	48920994	48974452	UBE2V2	1522	7059	9200	16259	27.0992	36.0684	0.4125	1.331
chr2	216807314	216878346	MREG	3212	805	1049	1854	1.4644	1.9487	0.4123	1.3308
chr11	61664773	61687741	RAB3IL1	2512	4108	5353	9461	9.5552	12.7154	0.4122	1.3307
chr17	76164670	76169009	SYNGR2	1783	11861	15450	27311	38.8685	51.7048	0.4117	1.3302
chr11	74551955	74660232	XRRA1	5024	2980	3881	6861	3.4657	4.6094	0.4114	1.33
chr4	39046658	39123828	KLHL5	4545	7423	9667	17090	9.5428	12.6915	0.4114	1.33
chr2	223725731	223808118	ACSL3	4360	22157	28852	51009	29.6929	39.486	0.4112	1.3298
chr5	612404	653664	CEP72	2412	7786	10138	17924	18.861	25.0801	0.4111	1.3297
chr7	137559726	137686846	CREB3L2	8466	17889	23279	41168	12.3463	16.4074	0.4103	1.3289
chr13	20248895	20357083	PSPC1	3060	11244	14629	25873	21.4698	28.5264	0.41	1.3287
chr14	57857270	57879467	NAT12	4476	1605	2088	3693	2.0951	2.7835	0.4099	1.3286
chr12	7187516	7245043	C1R	2338	789	1026	1815	1.9718	2.6185	0.4092	1.328
chr14	53108606	53162419	ERO1L	3308	9205	11967	21172	16.2587	21.5861	0.4089	1.3277
chr11	74518783	74660232	FLJ00225	6949	3020	3924	6944	2.5393	3.3695	0.4081	1.3269
chr8	61429558	61533629	RAB2A	1148	9050	11759	20809	46.0612	61.1198	0.4081	1.3269
chr2	69546904	69614382	GFPT1	8695	12192	15840	28032	8.1928	10.8702	0.408	1.3268
chr2	65313988	65357435	RAB1A	2642	13579	17641	31220	30.0305	39.8423	0.4079	1.3267
chr15	75136072	75165670	SCAMP2	2670	7415	9631	17046	16.2266	21.5235	0.4076	1.3264
chr11	73588032	73638779	PAAF1	1667	2641	3429	6070	9.2568	12.274	0.407	1.3259
chr1	205585234	205602000	ELK4	3681	2584	3354	5938	4.1016	5.4369	0.4066	1.3255
chr18	9136757	9285206	ANKRD12	11079	2950	3829	6779	1.5558	2.0622	0.4066	1.3255
chr19	58331093	58353487	ZF6	1956	2112	2741	4853	6.3089	8.3617	0.4064	1.3254
chrX	49188093	49351916	GAGE13	917	242	314	556	1.542	2.0432	0.4061	1.3251
chr22	29168661	29185282	CCDC117	4069	5192	6734	11926	7.4555	9.875	0.4055	1.3245
chr4	17802279	17812381	DCAF16	4546	7421	9624	17045	9.5381	12.6322	0.4053	1.3244
chr1	28655512	28662477	MED18	1868	1136	1473	2609	3.5533	4.7052	0.4051	1.3242
chr7	56169267	56174187	CHCHD2	813	15596	20221	35817	112.086	148.411	0.405	1.3241
chr15	75890425	75918719	SNUPN	2577	4664	6046	10710	10.5748	13.9993	0.4047	1.3238
chr19	11033445	11039357	YIPF2	1576	5623	7288	12911	20.8468	27.5934	0.4045	1.3236
chr12	7966397	8043744	SLC2A14	3296	754	977	1731	1.3366	1.7687	0.4041	1.3233
chr11	46765083	46867843	CKAP5	6814	47842	61946	109788	41.0237	54.2456	0.403	1.3223
chr18	18822202	19102789	GREB1L	6741	3770	4880	8650	3.2677	4.3197	0.4026	1.3219
chr17	43037061	43045644	C1QL1	1499	4548	5887	10435	17.7275	23.434	0.4026	1.3219
chr17	1247835	1303556	YWHAE	1858	51850	67113	118963	163.054	215.533	0.4026	1.3219
chr12	58191442	58209852	AVIL	3273	435	563	998	0.7766	1.0264	0.4024	1.3217
chr17	26684686	26708840	TMEM199	2067	2686	3476	6162	7.5927	10.0344	0.4023	1.3216
chr6	37137921	37143202	PIM1	3045	4602	5955	10557	8.8305	11.6694	0.4022	1.3215
chr5	110834021	110848233	STARD4	3096	3643	4714	8357	6.8752	9.0854	0.4021	1.3215
chr1	214776531	214837912	CENPF	10294	89875	116290	206165	51.0132	67.408	0.402	1.3214
chr6	58246158	58287724	GUSBL2	2715	1977	2558	4535	4.2547	5.6219	0.402	1.3214
chr11	1773984	1785222	CTSD	2124	37639	48692	86331	103.541	136.791	0.4018	1.3211
chr12	117153595	117175843	C12orf49	2775	2817	3644	6461	5.9313	7.8355	0.4017	1.321
chr9	132589564	132597572	C9orf78	3572	6421	8306	14727	10.5031	13.875	0.4017	1.321
chr15	90773477	90777279	CIB1	976	13189	17059	30248	78.9569	104.293	0.4015	1.3209
chr6	35265594	35289546	DEF6	2390	1115	1442	2557	2.7259	3.6002	0.4013	1.3207
chr19	4639529	4653952	TNFAIP8L1	2186	1173	1517	2690	3.1353	4.1408	0.4013	1.3207
chr1	85784168	86044046	DDAH1	4687	10842	14021	24863	13.5158	17.85	0.4013	1.3207
chr5	59892739	59995993	DEPDC1B	2569	1888	2441	4329	4.294	5.6697	0.4009	1.3204
chr6	56911383	56920021	KIAA1586	2894	2071	2677	4748	4.1813	5.5195	0.4006	1.3201
chrX	102631267	102632999	NGFRAP1	1244	20724	26782	47506	97.3378	128.462	0.4003	1.3198
chr12	120881764	120884215	TRIAP1	1181	3402	4395	7797	16.8311	22.2056	0.3998	1.3193
chr2	242523820	242576655	THAP4	2247	8393	10839	19232	21.8244	28.7832	0.3993	1.3189
chr10	65281122	65381971	REEP3	2315	2865	3699	6564	7.2311	9.5343	0.3989	1.3185
chr16	3702939	3708095	DNASE1	3097	2306	2977	5283	4.3506	5.7358	0.3988	1.3184
chr3	183353410	183402302	KLHL24	7928	4767	6154	10921	3.5133	4.6318	0.3988	1.3184
chr19	47634079	47713892	SAE1	2775	24956	32215	57171	52.5461	69.2706	0.3987	1.3183
chr19	58838384	58853712	ZSCAN22	4643	1582	2040	3622	1.9908	2.6217	0.3971	1.3169
chr3	72937384	73024520	GLT8D4	1542	3331	4295	7626	12.6217	16.62	0.397	1.3168
chr11	109963925	110042564	ZC3H12C	10681	1403	1809	3212	0.7675	1.0106	0.397	1.3168
chr2	74362527	74375039	BOLA3	554	1560	2011	3571	16.4529	21.6599	0.3967	1.3165
chr10	11865396	11914274	C10orf47	3331	2323	2994	5317	4.0748	5.3633	0.3964	1.3162
chr4	165118159	165118863	ANP32C	704	1119	1442	2561	9.2872	12.2221	0.3962	1.316
chr7	100209724	100212998	MOSPD3	1397	1612	2077	3689	6.7421	8.8714	0.396	1.3158
chr17	78109018	78120938	EIF4A3	1684	36390	46882	83272	126.261	166.118	0.3958	1.3157
chr9	102584136	102629173	NR4A3	7068	2509	3232	5741	2.0741	2.7285	0.3956	1.3155
chr9	89559278	89562104	GAS1	2826	21403	27564	48967	44.2518	58.2001	0.3953	1.3152
chr19	40029448	40030838	EID2	1390	2012	2591	4603	8.4575	11.1226	0.3952	1.3151
chr18	56807124	56820593	SEC11L3	1079	1418	1826	3244	7.6786	10.0979	0.3951	1.3151
chr1	150266268	150280818	MRPS21	938	11866	15275	27141	73.9145	97.1699	0.3947	1.3146
chr11	308106	309409	IFITM2	729	10109	13013	23122	81.0231	106.513	0.3946	1.3146
chr16	30103635	30107537	YPEL3	2630	3382	4353	7735	7.5136	9.8761	0.3944	1.3144
chr6	37321747	37362513	RNF8	5736	3511	4519	8030	3.5764	4.701	0.3944	1.3144
chr6	26458188	26469865	BTN2A1	3214	5484	7057	12541	9.9696	13.1017	0.3941	1.3142
chr2	207139522	207179148	ZDBF2	10146	3039	3909	6948	1.7501	2.2989	0.3935	1.3136
chr7	1570367	1582678	MAFK	4320	11796	15167	26963	15.9544	20.9493	0.393	1.3131
chr9	99212413	99253617	HABP4	2687	1377	1770	3147	2.9943	3.9306	0.3925	1.3127
chrX	142967172	142968355	UBE2NL	1183	368	473	841	1.8176	2.3858	0.3924	1.3126
chr1	43629845	43736607	EBNA1BP2	2027	15515	19941	35456	44.7225	58.7012	0.3924	1.3126
chr1	181057637	181059977	IER5	2340	5224	6712	11936	13.0441	17.1155	0.3919	1.3121
chr5	176758563	176778885	LMAN2	1854	24784	31838	56622	78.107	102.468	0.3917	1.3119
chr19	1383525	1395587	NDUFS7	3342	17090	21948	39038	29.8788	39.187	0.3913	1.3115
chr10	96162185	96296089	TBC1D12	5749	2038	2617	4655	2.0713	2.7162	0.3911	1.3114
chr9	34989724	34998428	DNAJB5	2900	880	1130	2010	1.773	2.3251	0.3911	1.3114
chr4	56298659	56412997	CLOCK	6438	3647	4682	8329	3.3099	4.3394	0.3907	1.3111
chr4	419223	493442	ZNF721	7000	2206	2832	5038	1.8413	2.4141	0.3907	1.311
chr14	60611501	60636561	DHRS7	1938	3995	5128	9123	12.0446	15.7888	0.3905	1.3109
chrX	134184966	134186221	FAM127B	1255	7348	9431	16779	34.21	44.8402	0.3904	1.3107
chr20	16252748	16554078	KIF16B	6278	1470	1886	3356	1.3681	1.7926	0.3898	1.3102
chr1	94027350	94312706	BCAR3	4490	7892	10125	18017	10.27	13.4556	0.3898	1.3102
chrX	140269939	140271310	LDOC1	1371	1294	1660	2954	5.5147	7.2248	0.3897	1.3101
chr14	50796720	50883179	CDKL1	3461	838	1075	1913	1.4147	1.8534	0.3896	1.3101
chr12	118587606	118810750	TAOK3	5988	7532	9662	17194	7.3495	9.6281	0.3896	1.31
chr11	6226797	6232359	C11orf42	1137	177	227	404	0.9096	1.1913	0.3893	1.3097
chr7	5659677	5821292	RNF216	9350	10669	13681	24350	6.6672	8.7309	0.3891	1.3095
chrX	117861558	117939459	IL13RA1	4795	5864	7518	13382	7.1455	9.3555	0.3888	1.3093
chr1	19923466	19984945	NBL1	2524	5930	7601	13531	13.7276	17.9695	0.3885	1.309
chr8	17913924	17942507	ASAH1	2974	6437	8249	14686	12.6465	16.5506	0.3881	1.3087
chrX	57162083	57164058	SPIN2A	1318	949	1216	2165	4.2071	5.5052	0.388	1.3086
chr5	79654208	79655907	DQ579214	1699	6232	7983	14215	21.432	28.0367	0.3875	1.3082
chr6	80714358	80752237	TTK	2978	8228	10538	18766	16.1435	21.1148	0.3873	1.3079
chr12	48165369	48176535	SLC48A1	3210	2488	3186	5674	4.5287	5.9224	0.3871	1.3077
chr1	68167148	68299142	GNG12	4396	25345	32449	57794	33.687	44.0451	0.3868	1.3075
chr2	172778934	172848599	HAT1	3161	8894	11386	20280	16.44	21.4932	0.3867	1.3074
chr16	28477980	28503623	CLN3	3041	9238	11826	21064	17.7496	23.2046	0.3866	1.3073
chr5	159848864	159855745	PTTG1	805	9568	12247	21815	69.447	90.7794	0.3865	1.3072
chr11	62457746	62477046	BSCL2	2877	5547	7099	12646	11.2654	14.7235	0.3862	1.307
chr22	41347384	41368666	RBX1	519	8851	11327	20178	99.6445	130.227	0.3862	1.3069
chr12	8234806	8250373	NECAP1	2593	3674	4701	8375	8.2788	10.8179	0.3859	1.3067
chr9	130025940	130155826	GARNL3	5423	1135	1452	2587	1.2229	1.5976	0.3857	1.3065
chr3	156392378	156424529	TIPARP	4297	1905	2437	4342	2.5903	3.3841	0.3856	1.3064
chr8	101145659	101158076	FBXO43	3926	4707	6021	10728	7.0052	9.1511	0.3855	1.3063
chr19	36630917	36641254	CAPNS1	1761	47882	61248	109130	158.87	207.532	0.3855	1.3063
chr6	88384578	88411985	AKIRIN2	1931	2692	3443	6135	8.1456	10.6392	0.3853	1.3061
chr2	164464117	164592513	FIGN	4535	889	1137	2026	1.1454	1.496	0.3853	1.3061
chr2	170550974	170558216	PHOSPHO2	1123	348	445	793	1.8106	2.3645	0.385	1.3059
chr1	192778168	192781406	RGS2	1349	867	1108	1975	3.7552	4.901	0.3842	1.3051
chr6	26839265	26924333	SMA4	1200	1853	2368	4221	9.0224	11.7748	0.3841	1.3051
chr12	57984941	57997210	PIP4K2C	3218	3592	4590	8182	6.522	8.511	0.384	1.305
chr12	27485852	27573466	ARNTL2	2098	522	667	1189	1.4538	1.897	0.384	1.3049
chr8	99956630	99964324	OSR2	2385	1200	1533	2733	2.9398	3.8354	0.3836	1.3046
chr7	47314752	47621742	TNS3	7782	28166	35977	64143	21.1476	27.5859	0.3834	1.3044
chr14	94517268	94547558	DDX24	2947	15870	20266	36136	31.4648	41.0338	0.3831	1.3041
chr6	27114907	27115345	HIST1H2AH	438	65	83	148	0.8671	1.1307	0.383	1.304
chr14	73436159	73493839	ZFYVE1	4469	1069	1365	2434	1.3976	1.8225	0.383	1.304
chr3	141205925	141331197	RASA2	2814	1731	2210	3941	3.5942	4.6862	0.3828	1.3038
chr7	36429431	36493398	ANLN	4768	25960	33143	59103	31.8124	41.4772	0.3827	1.3038
chr7	2281856	2290780	NUDT1	838	3758	4797	8555	26.2024	34.157	0.3825	1.3036
chr16	67973786	67978015	LCAT	1354	2226	2840	5066	9.6058	12.5156	0.3818	1.3029
chr6	83878629	83903633	PGM3	2225	4312	5501	9813	11.3234	14.7525	0.3817	1.3028
chr10	101909847	101945814	ERLIN1	3525	7425	9472	16897	12.3074	16.0338	0.3816	1.3028
chr19	58125829	58133636	ZNF134	2248	1837	2343	4180	4.7746	6.2191	0.3813	1.3025
chr9	112542576	112934789	AKAP2	8810	3172	4045	7217	2.1037	2.7397	0.3811	1.3023
chr1	150480486	150486264	ECM1	3352	585	746	1331	1.0197	1.328	0.3811	1.3023
chr4	77610610	77663283	hShrmL	3879	2155	2748	4903	3.2461	4.2272	0.381	1.3023
chr1	202101976	202113866	ARL8A	2345	5116	6523	11639	12.7472	16.5981	0.3808	1.3021
chr8	97505881	97624037	SDC2	3705	9371	11948	21319	14.7783	19.2425	0.3808	1.3021
chr19	7985228	7988134	SNAPC2	1618	1438	1833	3271	5.1929	6.7599	0.3805	1.3018
chr14	59655398	59836471	DAAM1	6903	1313	1673	2986	1.1114	1.4461	0.3799	1.3012
chr7	90013034	90045266	CLDN12	3984	3064	3904	6968	4.4936	5.8471	0.3799	1.3012
chrX	49173641	49304142	GAGE2E	2317	799	1018	1817	2.0149	2.6217	0.3798	1.3011
chr1	38275238	38325292	MTF1	8023	2253	2870	5123	1.6408	2.1345	0.3795	1.3009
chr2	135011829	135206468	MGAT5	2421	2108	2685	4793	5.0875	6.6176	0.3794	1.3008
chr7	102096696	102105288	ALKBH4	2058	1625	2069	3694	4.6136	5.9989	0.3788	1.3003
chr13	80055258	80130205	NDFIP2	4648	5520	7028	12548	6.9391	9.0223	0.3788	1.3002
chr15	60639350	60690185	ANXA2	2301	21886	27859	49745	55.5748	72.2441	0.3784	1.2999
chr17	30178884	30186326	C17orf79	1083	5517	7021	12538	29.7648	38.6833	0.3781	1.2996
chr15	45923345	45983478	SQRDL	1847	1871	2381	4252	5.9188	7.6921	0.3781	1.2996
chr4	141786724	142054616	RNF150	4731	804	1023	1827	0.993	1.2903	0.3779	1.2994
chr9	130267618	130341268	FAM129B	4565	35261	44863	80124	45.1317	58.641	0.3778	1.2993
chr9	36190891	36304778	CLTA	2472	19321	24576	43897	45.6677	59.3221	0.3774	1.299
chr21	47401662	47424963	COL6A1	4323	1280	1628	2908	1.73	2.2471	0.3773	1.2989
chr4	140637545	141075233	MAML3	7088	947	1204	2151	0.7806	1.0136	0.3767	1.2984
chr6	110012423	110146634	FIG4	3105	1353	1720	3073	2.546	3.3054	0.3766	1.2982
chr2	172543981	172604919	DYNC1I2	3348	1590	2021	3611	2.7749	3.6019	0.3764	1.2981
chr2	88856260	88926994	EIF2AK3	4546	4516	5740	10256	5.8043	7.5342	0.3763	1.298
chr1	229406878	229440517	RAB4A	1846	7600	9656	17256	24.0553	31.2118	0.3757	1.2975
chr22	43266938	43411151	PACSIN2	2351	15265	19392	34657	37.9378	49.2179	0.3755	1.2973
chr12	95470525	95611240	FGD6	9524	4033	5123	9156	2.4742	3.2097	0.3754	1.2972
chr5	171469073	171615346	STK10	6019	3713	4716	8429	3.6044	4.6752	0.3753	1.2971
chr11	117049938	117068161	SIDT2	4087	7820	9932	17752	11.1797	14.5006	0.3752	1.297
chr3	194406621	194409764	FAM43A	3143	1111	1411	2522	2.0654	2.6788	0.3752	1.297
chr7	74921335	74956946	PMS2L12	2292	871	1106	1977	2.2204	2.8793	0.3749	1.2968
chr8	144939911	144947434	EPPK1	7523	35794	45449	81243	27.8002	36.0485	0.3748	1.2967
chr19	6583134	6591163	CD70	1267	13856	17593	31449	63.8983	82.8546	0.3748	1.2967
chr11	1411128	1483326	BRSK2	5439	2544	3230	5774	2.7329	3.5435	0.3747	1.2966
chr1	220863627	220872499	C1orf115	2972	423	537	960	0.8316	1.0781	0.3746	1.2965
chr5	76986994	77072185	TBCA	2446	3594	4562	8156	8.5852	11.1289	0.3744	1.2963
chr2	177134122	177202751	MTX2	1590	3628	4603	8231	13.3321	17.2742	0.3737	1.2957
chr9	131464801	131483198	PKN3	3376	23807	30201	54008	41.2031	53.3792	0.3735	1.2955
chr6	27798952	27799305	HIST1H4K	353	272	345	617	4.5022	5.8317	0.3733	1.2953
chr15	42191640	42264755	EHD4	4354	3008	3815	6823	4.0366	5.2283	0.3732	1.2952
chr11	66824288	66839487	RHOD	1132	2847	3610	6457	14.695	19.0289	0.3729	1.2949
chr5	304291	438403	AHRR	6154	24674	31285	55959	23.4267	30.3342	0.3728	1.2949
chr18	47349155	47721451	MYO5B	10081	5865	7435	13300	3.3993	4.4008	0.3725	1.2946
chr11	644224	695740	DEAF1	2962	11983	15188	27171	23.6379	30.5963	0.3723	1.2944
chr2	172378865	172414644	CYBRD1	4358	7934	10056	17990	10.6373	13.7687	0.3723	1.2944
chr5	139929653	139937678	SRA1	2102	3174	4020	7194	8.8227	11.4116	0.3712	1.2934
chr8	144694787	144699732	TSTA3	1472	15318	19393	34711	60.8026	78.6123	0.3706	1.2929
chr19	50310148	50316506	FUZ	1989	429	543	972	1.2602	1.629	0.3703	1.2926
chrX	54466852	54471728	TSR2	1323	5421	6860	12281	23.9413	30.9398	0.37	1.2923
chr8	67579850	67593235	C8orf44	1903	780	987	1767	2.3949	3.0948	0.3699	1.2923
chr1	112268369	112298419	C1orf183	2369	1723	2180	3903	4.2496	5.4909	0.3697	1.2921
chr12	106631659	106641713	CKAP4	3035	26139	33054	59193	50.3221	64.9859	0.3689	1.2914
chr17	76419780	76468856	DNEL2	5274	6173	7806	13979	6.8389	8.8317	0.3689	1.2914
chr8	110586409	110704020	GOLSYN	5151	1346	1702	3048	1.5268	1.9716	0.3689	1.2913
chr11	86511490	86522271	PRSS23	3802	13297	16813	30110	20.4348	26.3868	0.3688	1.2913
chr1	1152288	1167447	SDF4	5081	28096	35521	63617	32.309	41.7147	0.3686	1.2911
chr1	110574198	110597424	FAM40A	3601	12031	15208	27239	19.5212	25.2001	0.3684	1.2909
chr7	102105389	102113610	LRWD1	2214	4466	5645	10111	11.7861	15.2139	0.3683	1.2908
chr5	150480267	150537367	ANXA6	3023	29742	37584	67326	57.4857	74.1854	0.3679	1.2905
chr15	34376225	34394053	C15orf24	1051	8682	10970	19652	48.2664	62.2813	0.3678	1.2904
chr19	47813103	47825327	C5AR1	2342	631	797	1428	1.5742	2.0306	0.3673	1.2899
chr3	185225570	185270369	LIPH	2473	384	485	869	0.9073	1.1702	0.3672	1.2898
chr9	101891136	101894913	TBETAR1	381	2787	3520	6307	42.7406	55.1279	0.3672	1.2898
chr16	57290008	57318571	PLLP	1484	6889	8700	15589	27.1238	34.9815	0.367	1.2897
chr17	78965640	78973932	CHMP6	1663	2607	3292	5899	9.1596	11.8119	0.3669	1.2896
chr16	11762300	11773006	SNN	3272	1968	2485	4453	3.5143	4.5318	0.3668	1.2895
chr16	16326388	18573434	NOMO2	8124	130607	164915	295522	93.9344	121.128	0.3668	1.2895
chr11	75145685	75236599	GDPD5	4030	3967	5009	8976	5.7516	7.4165	0.3668	1.2895
chr12	122459860	122499948	BCL7A	3712	3398	4290	7688	5.3486	6.8961	0.3666	1.2893
chr14	89622516	90085494	FOXN3	8194	5139	6486	11625	3.6645	4.7232	0.3662	1.2889
chr14	95883831	95942173	C14orf49	3607	703	887	1590	1.1388	1.4673	0.3657	1.2885
chr17	48133339	48167848	ITGA3	5026	28216	35600	63816	32.8021	42.265	0.3657	1.2885
chr6	111982486	112194627	FYN	3106	46147	58221	104368	86.8101	111.849	0.3656	1.2884
chrX	150151762	150159246	HMGB3	3726	6482	8177	14659	10.1647	13.095	0.3654	1.2883
chr5	159828648	159846168	SLU7	3739	5947	7497	13444	9.2933	11.9643	0.3645	1.2874
chr15	66994673	67074335	SMAD6	3155	4947	6236	11183	9.1616	11.794	0.3644	1.2873
chr1	33402051	33430286	RNF19B	2604	1537	1937	3474	3.4487	4.4386	0.364	1.287
chr19	10748531	10755234	DKFZp666A071	1724	9621	12124	21745	32.607	41.9626	0.3639	1.2869
chr2	72406444	73053177	EXOC6B	6277	2031	2559	4590	1.8905	2.4326	0.3637	1.2867
chr1	92100567	92109334	GRP94c	1361	4247	5348	9595	18.2328	23.447	0.3629	1.286
chr1	55107426	55207980	TTC4	6161	2957	3723	6680	2.8043	3.6057	0.3626	1.2858
chr9	139685776	139687768	TMEM141	865	4007	5044	9051	27.0665	34.7947	0.3624	1.2855
chr16	24549013	24584181	RBBP6	8632	12252	15422	27674	8.2932	10.6606	0.3623	1.2855
chrX	152481521	152486116	MAGEA1	1709	661	832	1493	2.2599	2.9049	0.3622	1.2854
chr11	57471181	57479673	MED19	1519	1218	1533	2751	4.6851	6.022	0.3622	1.2853
chr11	77532196	77629462	C11orf67	1156	1628	2049	3677	8.2286	10.5764	0.3621	1.2853
chr19	39936185	39967306	SUPT5H	5884	35504	44678	80182	35.256	45.308	0.3619	1.2851
chr19	11663857	11670051	ELOF1	1222	5322	6697	12019	25.4467	32.7011	0.3619	1.2851
chr13	114747194	114898095	RASA3	5394	10315	12977	23292	11.1734	14.3555	0.3615	1.2848
chr6	154726433	154831753	CNKSR3	3227	965	1214	2179	1.7473	2.2448	0.3615	1.2847
chr11	18300216	18343721	HPS5	4880	3636	4574	8210	4.3534	5.5928	0.3614	1.2847
chr19	14202508	14228559	PRKACA	3523	11143	14015	25158	18.4807	23.7374	0.3611	1.2844
chr17	76108998	76128488	TMC6	4402	9169	11532	20701	12.1703	15.6318	0.3611	1.2844
chr3	195686791	195717150	SDHALP1	2684	16907	21264	38171	36.8055	47.2733	0.3611	1.2844
chr12	51632507	51640501	DAZAP2	2821	17430	21919	39349	36.1013	46.363	0.3609	1.2842
chr2	233470766	233547490	EFHD1	2175	439	552	991	1.1793	1.5144	0.3608	1.2841
chr19	35645626	35660785	FXYD5	2187	21870	27497	49367	58.429	75.0222	0.3606	1.284
chr6	158244293	158366109	SNX9	4200	8770	11025	19795	12.2005	15.6633	0.3604	1.2838
chr12	15034826	15038828	MGP	661	1012	1272	2284	8.9456	11.4826	0.3602	1.2836
chr19	2933216	2944969	ZNF77	2039	816	1025	1841	2.3383	2.9996	0.3593	1.2828
chr12	50382944	50419307	RACGAP1	3459	22378	28108	50486	37.8006	48.4878	0.3592	1.2827
chr7	148799879	148823378	ZNF425	3156	539	677	1216	0.9979	1.28	0.3592	1.2827
chr4	77356252	77704403	SHROOM3	11469	5547	6964	12511	2.8259	3.6232	0.3585	1.2821
chr17	4636829	4643223	CXCL16	2487	521	654	1175	1.224	1.5691	0.3583	1.2819
chr22	24577443	24585074	SUSD2	3183	1062	1333	2395	1.9495	2.4989	0.3582	1.2818
chr6	160100150	160114353	SOD2	3435	7898	9913	17811	13.4344	17.2199	0.3581	1.2818
chr8	117858173	117887105	RAD21	3749	74650	93694	168344	116.344	149.125	0.3581	1.2818
chr16	1399242	1401873	C16orf42	1202	9300	11668	20968	45.2071	57.9223	0.3576	1.2813
chr19	14208061	14218221	PRKACB	925	6018	7550	13568	38.0136	48.7033	0.3575	1.2812
chr3	97483594	97519951	ARL6	1854	283	355	638	0.8919	1.1425	0.3573	1.2811
chr5	43289493	43313595	HMGCS1	3516	33136	41566	74702	55.0655	70.5412	0.3573	1.281
chr11	66052051	66056638	YIF1A	1517	11706	14683	26389	45.087	57.7541	0.3572	1.2809
chr16	96999	103625	POLR3K	796	7350	9217	16567	53.9514	69.0924	0.3569	1.2806
chr14	93648542	93651249	MOAP1	2415	2937	3683	6620	7.1058	9.0999	0.3569	1.2806
chr20	30780306	30795546	PLAGL2	5656	4921	6170	11091	5.0836	6.5092	0.3566	1.2804
chr16	3550962	3587669	CLUAP1	6101	2721	3411	6132	2.6059	3.3361	0.3564	1.2802
chr3	51422702	51426827	MANF	927	4827	6051	10878	30.4247	38.9494	0.3564	1.2802
chr6	74134855	74162043	C6orf150	1802	2504	3136	5640	8.1191	10.3842	0.355	1.279
chr10	104263763	104393209	SUFU	6525	3591	4497	8088	3.2156	4.1124	0.3549	1.2789
chr5	176883613	176900694	DBN1	3727	25984	32532	58516	40.7357	52.0841	0.3545	1.2786
chr16	1859105	1877195	HAGH	2272	9122	11416	20538	23.459	29.9819	0.3539	1.2781
chr11	77926342	78128766	GAB2	6127	3332	4169	7501	3.1775	4.0601	0.3536	1.2778
chr9	100615536	100618986	FOXE1	3450	685	857	1542	1.1601	1.4822	0.3535	1.2777
chr5	172386438	172396772	RPL26L1	708	701	877	1578	5.7851	7.3913	0.3535	1.2776
chr10	101948124	101989344	CHUK	3523	6343	7934	14277	10.5199	13.438	0.3532	1.2774
chr1	109756539	109780785	SARS	2099	25716	32161	57877	71.5845	91.4262	0.353	1.2772
chr16	16326388	16388667	NOMO3	4315	62928	78692	141620	85.2101	108.819	0.3528	1.2771
chr19	50479723	50528805	VRK3	3862	3027	3784	6811	4.5796	5.8465	0.3523	1.2766
chrX	49197562	49223952	GAGE2D	570	196	245	441	2.0091	2.5647	0.3522	1.2765
chr8	125463047	125465264	TRMT12	2217	1236	1545	2781	3.2575	4.1583	0.3522	1.2765
chr4	104026962	104119566	CENPE	8615	7785	9731	17516	5.28	6.7399	0.3522	1.2765
chr15	40987326	41024354	RAD51	2418	5078	6347	11425	12.2706	15.6627	0.3521	1.2764
chrX	49687224	49863892	CLCN5	10678	1532	1914	3446	0.8383	1.0696	0.3515	1.2759
chr19	14640381	14676791	SC2	1385	26645	33281	59926	112.407	143.384	0.3511	1.2756
chr11	65686727	65689031	DRAP1	988	7917	9886	17803	46.82	59.7059	0.3507	1.2752
chr1	955502	991492	AGRN	7319	86928	108543	195471	69.3963	88.4919	0.3507	1.2752
chr3	15602241	15643130	HACL1	2027	6598	8237	14835	19.019	24.2476	0.3504	1.2749
chr7	39606008	39612470	C7orf36	855	1333	1664	2997	9.1095	11.6129	0.3503	1.2748
chr9	125580622	125590840	PDCL	2926	3065	3826	6891	6.1205	7.8023	0.3503	1.2748
chr8	30601689	30624518	UBXN8	1620	3194	3985	7179	11.5199	14.678	0.3495	1.2741
chr8	101521986	101572012	ANKRD46	4333	1071	1336	2407	1.4442	1.8398	0.3493	1.2739
chr15	64443915	64449680	SNX22	5373	45057	56205	101262	48.9975	62.4183	0.3493	1.2739
chr7	64126510	64171399	ZNF107	5503	1464	1825	3289	1.5544	1.9789	0.3483	1.2731
chr7	155089485	155101942	INSIG1	3078	22733	28335	51068	43.1535	54.9298	0.3481	1.2729
chr16	56395364	56459444	AMFR	3604	22838	28460	51298	37.0255	47.1198	0.3478	1.2726
chr5	141380237	141392620	GNPDA1	3225	6634	8267	14901	12.0192	15.2958	0.3478	1.2726
chr1	155278538	155290457	FDPS	1647	66647	83046	149693	236.437	300.87	0.3477	1.2725
chr3	52938627	53080070	SFMBT1	3933	4946	6163	11109	7.3478	9.3502	0.3477	1.2725
chr17	79989531	79992079	RAC3	1059	3800	4735	8535	20.966	26.6795	0.3477	1.2725
chr19	48828628	48833810	EMP3	829	17149	21368	38517	120.868	153.802	0.3476	1.2725
chr8	29920631	29940649	TMEM66	1976	15389	19172	34561	45.5042	57.8941	0.3474	1.2723
chr6	160102754	160114353	DKFZp564M2422	1413	6085	7580	13665	25.1621	32.0096	0.3473	1.2721
chr11	313990	315271	IFITM1	716	10003	12459	22462	81.6292	103.83	0.3471	1.272
chr5	151122383	151138210	ATOX1	488	3505	4365	7870	41.9659	53.3725	0.3469	1.2718
chr19	45409038	45412649	APOE	1179	408	508	916	2.022	2.571	0.3466	1.2715
chr1	110091185	110138452	GNAI3	4730	17933	22327	40260	22.1524	28.1658	0.3465	1.2715
chr1	31883047	31907524	SERINC2	3071	8638	10754	19392	16.4347	20.8951	0.3464	1.2714
chr14	76618258	76669133	C14orf118	6219	1888	2350	4238	1.7738	2.2548	0.3461	1.2711
chr9	127908852	127952218	PPP6C	4349	7320	9110	16430	9.8344	12.4992	0.3459	1.271
chr2	36583396	36778277	CRIM1	5583	20815	25898	46713	21.784	27.6791	0.3455	1.2706
chr12	13349601	13369707	EMP1	2803	1077	1340	2417	2.245	2.8526	0.3455	1.2706
chr20	44527396	44540786	PLTP	2405	722	898	1620	1.7541	2.228	0.345	1.2702
chr16	4658883	4664927	FAM100A	1413	8157	10144	18301	33.73	42.8372	0.3448	1.27
chr11	747431	765023	TALDO1	1952	14233	17700	31933	42.6035	54.1062	0.3448	1.27
chr12	112079950	112123790	BRAP	4148	4156	5168	9324	5.8542	7.4343	0.3447	1.2699
chr4	152330397	152584784	FAM160A1	4576	2359	2933	5292	3.0121	3.8245	0.3445	1.2697
chr7	102389398	102467706	FAM185A	2425	1522	1892	3414	3.6672	4.6555	0.3443	1.2695
chr4	7760439	7941653	AFAP1	7770	44279	55038	99317	33.297	42.2664	0.3441	1.2694
chr15	55473520	55489231	RSL24D1	1464	8050	10005	18055	32.1279	40.7783	0.344	1.2692
chr7	100882894	100895593	FIS1	1155	11457	14239	25696	57.9585	73.5616	0.3439	1.2692
chr9	103204187	103339914	TMEFF1	2736	1141	1418	2559	2.4367	3.0925	0.3439	1.2692
chr18	77662419	77711653	PQLC1	2696	3654	4541	8195	7.9191	10.0504	0.3438	1.2691
chr1	200520624	200589862	KIF14	7277	9751	12118	21869	7.8293	9.9365	0.3438	1.2691
chr22	31500764	31516055	SELM	1079	8111	10079	18190	43.9219	55.7378	0.3437	1.269
chr11	64008412	64011606	FKBP2	934	6426	7985	14411	40.1996	51.0131	0.3437	1.269
chrX	115592851	115594137	CXorf61	518	841	1045	1886	9.4862	12.0376	0.3436	1.269
chr2	131862419	132111282	PLEKHB2	5720	6641	8251	14892	6.7837	8.6072	0.3435	1.2688
chr4	159587830	159593407	C4orf46	3730	2410	2994	5404	3.7752	4.7896	0.3434	1.2687
chr1	201103900	201140702	TMEM9	2945	19704	24477	44181	39.0928	49.5937	0.3433	1.2686
chr9	27325207	27529850	MOBKL2B	6524	4868	6047	10915	4.3598	5.5307	0.3432	1.2686
chr15	64448014	64455354	PPIB	1857	82775	102820	185595	260.445	330.384	0.3432	1.2685
chr1	43272722	43283059	CCDC23	798	413	513	926	3.024	3.8359	0.3431	1.2685
chr16	14927642	14990013	NOMO1	4246	59268	73612	132880	81.5583	103.448	0.343	1.2684
chr2	20646834	20649200	RHOB	2366	34084	42328	76412	84.1713	106.75	0.3428	1.2682
chr19	2867332	2878501	ZNF556	1632	1154	1433	2587	4.1316	5.2394	0.3427	1.2681
chr2	241375114	241407494	GPC1	3685	11639	14452	26091	18.4547	23.4015	0.3426	1.2681
chr19	11071597	11172959	SMARCA4	9547	73606	91385	164991	45.0479	57.1165	0.3424	1.2679
chr20	24943580	24973425	C20orf3	2244	10872	13497	24369	28.3084	35.8895	0.3423	1.2678
chr9	71320615	71624090	PIP5K1B	3358	2706	3359	6065	4.7084	5.9687	0.3422	1.2677
chr6	3153903	3226037	TUBB2A	2765	3742	4645	8387	7.9075	10.0241	0.3422	1.2677
chr7	100956648	100965093	RABL5	3304	4004	4970	8974	7.0808	8.9757	0.3421	1.2676
chr6	3259161	3268300	PSMG4	1041	5399	6701	12100	30.3034	38.4098	0.342	1.2675
chr2	73455135	73460356	C2orf7	1081	2049	2543	4592	11.075	14.037	0.3419	1.2674
chr3	22424045	22424405	HMG1	360	780	968	1748	12.6596	16.0445	0.3418	1.2674
chr2	9724106	9771106	YWHAQ	2247	28298	35118	63416	73.5836	93.2567	0.3418	1.2674
chr22	25423940	25593413	KIAA1671	10492	11190	13886	25076	6.2316	7.8972	0.3417	1.2673
chr1	43232915	43241414	C1orf50	1016	706	876	1582	4.0601	5.1447	0.3416	1.2671
chr4	153864134	153900848	FHDC1	6480	7394	9174	16568	6.667	8.4477	0.3415	1.2671
chr17	48351836	48358844	TMEM92	2681	727	902	1629	1.5844	2.0075	0.3415	1.2671
chr6	485138	693109	EXOC2	4603	9366	11619	20985	11.8889	15.062	0.3413	1.2669
chr5	176730834	176733949	PRELID1	1190	7155	8875	16030	35.131	44.5015	0.3411	1.2667
chr6	34214157	34216904	C6orf1	1205	471	584	1055	2.2838	2.8919	0.3406	1.2662
chr19	56146381	56154835	ZNF580	2273	5692	7057	12749	14.6317	18.5257	0.3404	1.2661
chr12	65107223	65153226	GNS	5336	37578	46588	84166	41.1477	52.0969	0.3404	1.2661
chr2	45232324	45236543	SIX2	2160	4613	5719	10332	12.4784	15.7986	0.3404	1.2661
chr4	1723265	1746895	TACC3	3426	23153	28703	51856	39.4864	49.9912	0.3403	1.266
chr7	156786745	156803347	MNX1	2744	1219	1511	2730	2.5957	3.2857	0.3401	1.2659
chr16	69151912	69155403	DERPC	2823	14670	18178	32848	30.3632	38.4228	0.3396	1.2654
chr1	1716729	1822495	GNB1	3127	27731	34359	62090	51.8162	65.5641	0.3395	1.2653
chr19	56732680	56879752	ZSCAN5A	2961	520	644	1164	1.0261	1.2978	0.3389	1.2648
chr16	69151912	69166484	CHTF8	2980	14974	18544	33518	29.3596	37.1313	0.3388	1.2647
chr5	218355	1594646	SDHA	6119	117900	146006	263906	112.58	142.378	0.3388	1.2647
chr16	88772890	88781784	CTU2	1934	4479	5546	10025	13.5317	17.1111	0.3386	1.2645
chr5	16451628	16465894	ZNF622	1691	7682	9510	17192	26.5435	33.5576	0.3383	1.2642
chr8	37604852	37605521	CXorf56	669	786	973	1759	6.8647	8.6784	0.3382	1.2642
chr19	10713120	10755234	SLC44A2	4451	24758	30648	55406	32.5002	41.0864	0.3382	1.2642
chr17	40554467	40575274	PTRF	3569	27582	34143	61725	45.1552	57.0832	0.3382	1.2642
chr19	2100993	2151556	AP3D1	5223	41157	50945	92102	46.0418	58.2016	0.3381	1.2641
chr1	45316449	45452282	EIF2B3	1784	3873	4793	8666	12.6847	16.0312	0.3378	1.2638
chr14	55308723	55369542	GCH1	3050	1204	1490	2694	2.3065	2.915	0.3378	1.2638
chrX	153237990	153248646	TMEM187	1667	1579	1954	3533	5.5345	6.9943	0.3377	1.2638
chr6	139693396	139695785	CITED2	1929	10882	13465	24347	32.9613	41.6512	0.3376	1.2636
chr17	4699456	4701788	PSMB6	824	14357	17764	32121	101.804	128.637	0.3375	1.2636
chr1	21543739	21672034	ECE1	6190	25897	32040	57937	24.4448	30.8856	0.3374	1.2635
chr5	126853308	126890778	PRRC1	8473	6404	7923	14327	4.4161	5.5796	0.3374	1.2635
chr19	12778880	12780465	C19orf56	861	14193	17558	31751	96.3162	121.682	0.3373	1.2634
chr3	88198892	88207113	C3orf38	2628	1316	1628	2944	2.9259	3.6964	0.3373	1.2634
chr6	122764492	122792952	SERINC1	3128	12631	15622	28253	23.5939	29.8005	0.3369	1.2631
chr3	37284737	37408241	GOLGA4	7767	15372	19012	34384	11.5639	14.6059	0.3369	1.2631
chr15	79603490	79704334	TMED3	1980	12490	15444	27934	36.8575	46.5423	0.3366	1.2628
chr19	56598731	56632649	ZNF787	3417	5080	6281	11361	8.6865	10.9682	0.3365	1.2627
chr19	54960064	54973196	LENG8	6215	84118	103994	188112	79.0817	99.8437	0.3363	1.2625
chr13	43787679	44361106	ENOX1	3479	1618	2000	3618	2.7174	3.4303	0.3361	1.2623
chr6	148663728	148873184	SASH1	8701	3537	4371	7908	2.3752	2.9975	0.3358	1.262
chr7	192968	300711	FAM20C	3271	3773	4662	8435	6.7396	8.5044	0.3356	1.2619
chr14	81726999	81893748	STON2	5519	2552	3153	5705	2.7018	3.4089	0.3354	1.2617
chr1	2439974	2458035	PANK4	2642	4905	6060	10965	10.8476	13.6865	0.3354	1.2617
chr2	203879601	204082717	NBEAL1	9268	2217	2739	4956	1.3977	1.7634	0.3354	1.2617
chr11	64620207	64647149	EHD1	4916	6715	8296	15011	7.9811	10.0696	0.3353	1.2617
chr3	41288090	42003660	ULK4	4737	977	1207	2184	1.2051	1.5204	0.3353	1.2616
chr16	21529231	21531765	SLC7A5P1	2534	4525	5590	10115	10.4337	13.1631	0.3352	1.2616
chr1	39492005	39500286	NDUFS5	510	14003	17298	31301	160.428	202.385	0.3352	1.2615
chr8	22298595	22398635	PPP3CC	2285	1739	2148	3887	4.4467	5.6092	0.335	1.2614
chr5	37106329	37249530	C5orf42	11701	14275	17632	31907	7.1282	8.9915	0.335	1.2614
chr1	155100348	155107384	EFNA1	1564	11035	13630	24665	41.2253	52.0011	0.335	1.2614
chr2	224822120	224832429	MRPL44	1746	2586	3194	5780	8.6539	10.9155	0.335	1.2613
chr16	28995525	29002096	LAT	2596	2080	2569	4649	4.6815	5.9049	0.3349	1.2613
chr5	122847792	122952462	CSNK1G3	4462	4518	5580	10098	5.9162	7.462	0.3349	1.2613
chr13	45967455	45992516	SLC25A30	6715	1238	1529	2767	1.0772	1.3587	0.3349	1.2613
chr19	16296234	16302855	FAM32A	1447	7097	8765	15862	28.6572	36.1441	0.3349	1.2613
chr17	33458367	33469322	NLE1	2709	9983	12326	22309	21.5318	27.1498	0.3345	1.2609
chr15	90808894	90815443	NGRN	1760	8864	10944	19808	29.4269	37.1037	0.3344	1.2609
chr3	15491640	15643130	COLQ	5060	5875	7253	13128	6.784	8.553	0.3343	1.2608
chr16	765172	767478	METRN	1090	6726	8301	15027	36.0544	45.442	0.3339	1.2604
chr20	62526517	62571216	DNAJC5	4178	10054	12406	22460	14.0604	17.7181	0.3336	1.2601
chr6	15523040	15663271	DTNBP1	2532	4228	5216	9444	9.7566	12.2921	0.3333	1.2599
chr11	64851693	64855874	ZFPL1	2172	3377	4166	7543	9.0845	11.4449	0.3332	1.2598
chr2	175212879	175260443	CIR	1845	1987	2451	4438	6.2926	7.9268	0.3331	1.2597
chr1	39305014	39340166	RRAGC	2420	2982	3678	6660	7.1998	9.0688	0.333	1.2596
chr16	4012652	4166186	ADCY9	7724	20678	25502	46180	15.6421	19.7009	0.3328	1.2595
chr1	12079511	12092106	MIIP	1588	5217	6434	11651	19.1955	24.176	0.3328	1.2595
chr22	43014813	43045405	CYB5R3	2590	34737	42831	77568	78.3647	98.6761	0.3325	1.2592
chr3	58318616	58410878	PXK	2642	1103	1360	2463	2.4393	3.0716	0.3325	1.2592
chr3	10028594	10046928	AK125558	3009	2516	3102	5618	4.8856	6.1514	0.3324	1.2591
chr19	38794199	38806606	YIF1B	3229	14232	17545	31777	25.7529	32.4219	0.3322	1.259
chr19	58258163	58427978	ZNF587	13406	15067	18574	33641	6.5668	8.2672	0.3322	1.2589
chr6	27418521	27440897	ZNF184	3640	838	1033	1871	1.3452	1.6934	0.3321	1.2589
chr7	123322000	123389116	WASL	4418	9059	11167	20226	11.9807	15.0822	0.3321	1.2589
chr8	27667139	27695572	PBK	2108	10098	12446	22544	27.9894	35.23	0.3319	1.2587
chr17	80036214	80056106	FASN	8457	681433	839771	1521204	470.798	592.513	0.3317	1.2585
chr19	44100737	44118649	SRRM5	2729	2174	2679	4853	4.6546	5.8576	0.3317	1.2585
chr17	36622407	36668627	KIAA1501	5435	7912	9749	17661	8.5058	10.7032	0.3315	1.2583
chrX	150565704	150577835	VMA21	4687	5928	7303	13231	7.3899	9.2974	0.3313	1.2581
chr8	143781528	143785582	LY6K	1955	24114	29706	53820	72.0694	90.6674	0.3312	1.2581
chr15	52311410	52358461	MAPK6	4224	4486	5526	10012	6.2053	7.8062	0.3311	1.258
chr12	89913191	89919777	GALNT4	5549	906	1116	2022	0.954	1.2001	0.3311	1.2579
chr7	143947563	143997598	OR2A9P	2266	341	420	761	0.8793	1.106	0.3309	1.2578
chr1	151778547	151804348	RORC	3418	2120	2611	4731	3.624	4.5581	0.3309	1.2578
chr11	111652919	111750153	ALG9	7783	7617	9381	16998	5.7183	7.1921	0.3308	1.2577
chr2	74732177	74734821	PCGF1	1123	2762	3401	6163	14.3705	18.0709	0.3306	1.2575
chr19	4247110	4269083	CCDC94	1395	4255	5239	9494	17.8219	22.4093	0.3304	1.2574
chr5	134303613	134347385	CATSPER3	1337	186	229	415	0.8128	1.022	0.3304	1.2573
chr11	34172534	34378802	ABTB2	4149	8892	10947	19839	12.5223	15.7436	0.3303	1.2572
chr11	67259239	67272843	PITPNM1	5528	11948	14707	26655	12.6286	15.8748	0.33	1.2571
chr22	30681107	30722894	TBC1D10A	3529	2200	2708	4908	3.6425	4.5788	0.33	1.257
chr9	125001833	125027143	RBM18	3291	1990	2449	4439	3.5331	4.4403	0.3297	1.2568
chr6	53659533	53788919	LRRC1	3424	2316	2850	5166	3.9521	4.9667	0.3296	1.2567
chr19	47990890	48018497	NAPA	3432	15269	18785	34054	25.9951	32.6601	0.3293	1.2564
chr6	36645587	36655108	CDKN1A	2421	1025	1261	2286	2.4738	3.1079	0.3293	1.2564
chr14	32030590	32330417	NUBPL	3156	1590	1956	3546	2.9437	3.6982	0.3292	1.2563
chr2	235860627	235964356	SH3BP4	5482	4462	5489	9951	4.7557	5.9746	0.3292	1.2563
chr1	10270763	10441659	KIF1B	16273	10182	12525	22707	3.6559	4.5927	0.3291	1.2562
chr11	10533224	10562774	RNF141	4800	4395	5404	9799	5.3499	6.7178	0.3285	1.2557
chr19	50270179	50310367	AP2A1	3497	26128	32118	58246	43.6555	54.8033	0.3281	1.2554
chr17	73034954	73043074	ATP5H	622	9224	11338	20562	86.6477	108.768	0.328	1.2553
chr1	39328636	39339050	MYCBP	2090	2845	3497	6342	7.9536	9.984	0.328	1.2553
chr20	32077927	32237837	CBFA2T2	8134	5163	6346	11509	3.7087	4.6553	0.328	1.2552
chr17	36613643	36668627	ARHGAP23	6275	8480	10422	18902	7.8961	9.9104	0.3278	1.2551
chr10	105062553	105110891	PCGF6	2349	1765	2169	3934	4.3903	5.5097	0.3277	1.255
chr3	141043054	141168625	ZBTB38	9101	9920	12190	22110	6.3687	7.9922	0.3276	1.2549
chr20	4833001	4990939	SLC23A2	7373	5898	7247	13145	4.674	5.865	0.3275	1.2548
chr17	27224800	27230089	DHRS13	2035	7000	8600	15600	20.0984	25.2167	0.3273	1.2547
chr6	3224495	3227968	TUBB6	1909	1685	2070	3755	5.1573	6.4702	0.3272	1.2546
chr10	79626632	79629368	AK125684	1922	530	651	1181	1.6112	2.0211	0.327	1.2544
chr1	109512839	109584850	WDR47	4372	3037	3730	6767	4.0588	5.0908	0.3268	1.2543
chr18	33033289	33077955	INO80C	2930	653	802	1455	1.3022	1.6333	0.3268	1.2543
chr22	33196801	33259027	TIMP3	5485	6833	8392	15225	7.2789	9.1294	0.3268	1.2542
chr13	20397623	20437776	ZMYM5	3710	846	1039	1885	1.3324	1.6711	0.3268	1.2542
chr8	23430967	23432974	FP15737	2007	1422	1746	3168	4.1398	5.191	0.3264	1.2539
chr17	45900638	45908903	MRPL10	1991	6264	7691	13955	18.3827	23.0497	0.3264	1.2539
chr13	25802306	25861704	MTMR6	5625	1969	2417	4386	2.0453	2.5639	0.3261	1.2536
chr19	2321521	2328614	LSM7	518	9226	11325	20551	104.067	130.455	0.326	1.2536
chr3	189674518	189840226	LEPREL1	3932	14518	17820	32338	21.5735	27.0426	0.326	1.2535
chr19	30097169	30108162	POP4	2594	2711	3327	6038	6.1064	7.6531	0.3257	1.2533
chr19	35485687	35517373	GRAMD1A	3858	16433	20163	36596	24.8876	31.185	0.3254	1.253
chr5	112212080	112258031	REEP5	3742	16645	20422	37067	25.9901	32.5648	0.3253	1.253
chr5	148961134	149014527	FLJ41603	4865	816	1001	1817	0.98	1.2277	0.3251	1.2528
chr19	11594245	11616654	ZNF653	2152	1409	1728	3137	3.8256	4.7913	0.3247	1.2524
chr22	41865128	41924992	ACO2	2815	32255	39556	71811	66.9494	83.847	0.3247	1.2524
chr11	118443101	118473745	ARCN1	4177	12945	15875	28820	18.1078	22.6779	0.3247	1.2524
chr6	36410543	36458313	KCTD20	5012	11755	14415	26170	13.7038	17.1616	0.3246	1.2523
chr1	24286300	24289947	PNRC2	2412	7058	8653	15711	17.0975	21.4064	0.3243	1.252
chr11	10533224	10562774	ZNF230	4064	4368	5355	9723	6.28	7.8625	0.3242	1.252
chr3	44666510	44689962	ZNF197	6323	2253	2762	5015	2.0819	2.6065	0.3242	1.252
chr14	37126781	37147009	PAX9	3095	425	521	946	0.8023	1.0045	0.3241	1.2519
chr1	26485510	26489118	GRRP1	1523	381	467	848	1.4617	1.8297	0.3239	1.2517
chr8	82644687	82671746	CHMP4C	1843	1533	1879	3412	4.8601	6.0835	0.3239	1.2517
chr1	25568740	25573985	C1orf63	1464	3001	3678	6679	11.9771	14.9908	0.3238	1.2516
chr5	441644	443258	C5orf55	1614	1113	1364	2477	4.0292	5.0427	0.3237	1.2515
chr19	21203496	21241652	ZNF430	2648	457	560	1017	1.0084	1.2619	0.3235	1.2514
chr4	6695565	6698896	S100P	509	3093	3790	6883	35.5051	44.4299	0.3235	1.2514
chr11	47260853	47270457	ACP2	2798	8069	9887	17956	16.85	21.0848	0.3235	1.2513
chrX	40488284	40506806	CXorf38	2783	977	1197	2174	2.0512	2.5665	0.3233	1.2512
chr20	32226546	32237837	DKFZp313F2116	6841	3864	4734	8598	3.3002	4.1292	0.3233	1.2512
chr4	39184023	39287429	WDR19	4900	5781	7082	12863	6.8934	8.6241	0.3232	1.2511
chrY	2087556	2369015	DHRSX	2567	4259	5217	9476	9.6942	12.1269	0.323	1.2509
chr18	21032786	21063097	RIOK3	4031	4384	5370	9754	6.3546	7.949	0.323	1.2509
chr20	30102240	30157368	HM13	4912	25579	31328	56907	30.4266	38.0564	0.3228	1.2508
chr19	37001593	37019170	ZNF260	5499	2247	2752	4999	2.3875	2.9862	0.3228	1.2508
chr5	95726118	95768952	PCSK1	5119	72564	88869	161433	82.8255	103.59	0.3227	1.2507
chr11	65101345	65120450	DPF2	2450	7781	9529	17310	18.5566	23.2078	0.3227	1.2507
chr13	31032880	31191510	HMGB1	3752	17493	21420	38913	27.2414	34.0651	0.3225	1.2505
chr7	20370324	20455378	ITGB8	9283	5386	6595	11981	3.3901	4.2392	0.3225	1.2505
chr17	28705983	28795699	CPD	8432	23467	28734	52201	16.2613	20.3338	0.3224	1.2504
chr2	190526124	190535556	ASNSD1	2470	3672	4496	8168	8.6863	10.8613	0.3224	1.2504
chr16	28109315	28223190	XPO6	4558	20210	24741	44951	25.9072	32.3889	0.3221	1.2502
chr1	156052368	156109878	LMNA	5661	71146	87075	158221	73.432	91.7812	0.3218	1.2499
chr4	129191297	129208948	PGRMC2	1848	10183	12461	22644	32.196	40.235	0.3216	1.2497
chr13	111175413	111214071	RAB20	1508	3184	3896	7080	12.3367	15.416	0.3215	1.2496
chr16	8889037	8891505	TMEM186	1447	2875	3517	6392	11.6091	14.503	0.3211	1.2493
chr1	24742244	24799472	NIPAL3	6609	1326	1622	2948	1.1723	1.4644	0.321	1.2492
chr16	67471916	67515089	ATP6V0D1	2009	12125	14830	26955	35.2639	44.0468	0.3208	1.2491
chr15	73976621	74006859	CD276	4385	18468	22587	41055	24.6081	30.7357	0.3208	1.249
chr17	6915797	6918197	RNASEK	1094	18657	22813	41470	99.6443	124.428	0.3205	1.2487
chrX	2137556	2419015	DHRSX	2567	4288	5243	9531	9.7602	12.1873	0.3204	1.2487
chr6	33384318	33386065	CUTA	1199	35251	43091	78342	171.783	214.447	0.32	1.2484
chr2	41608	46385	FAM110C	965	315	385	700	1.9073	2.3806	0.3198	1.2482
chr4	110481354	110608868	CCDC109B	1722	1670	2041	3711	5.6665	7.0723	0.3197	1.2481
chr14	71933901	72206118	SIPA1L1	8595	5306	6484	11790	3.607	4.5014	0.3196	1.248
chr8	145648999	145653927	VPS28	1081	13356	16319	29675	72.1903	90.0785	0.3194	1.2478
chr16	58147496	58163296	C16orf80	1291	6164	7531	13695	27.8975	34.8081	0.3193	1.2477
chr19	44126521	44143991	CADM4	2176	3934	4806	8740	10.5634	13.1789	0.3192	1.2476
chr19	47724079	47736023	BBC3	2094	1512	1847	3359	4.2189	5.2631	0.319	1.2475
chr20	43570771	43589114	TOMM34	2048	10482	12804	23286	29.9049	37.3052	0.319	1.2475
chr5	157170754	157183746	LSM11	2561	877	1071	1948	2.0009	2.4954	0.3186	1.2471
chr15	45879416	45901908	PLDN	4320	5676	6931	12607	7.6769	9.5734	0.3185	1.247
chr13	100615274	100624178	ZIC5	4597	2447	2988	5435	3.1102	3.8785	0.3185	1.247
chr3	119388371	119396243	COX17	423	837	1022	1859	11.5615	14.4166	0.3184	1.247
chr12	7085347	7125842	MBOAT5	2300	12748	15560	28308	32.3849	40.3678	0.3179	1.2465
chr22	20228939	20255816	RTN4R	2196	2001	2442	4443	5.3241	6.6354	0.3177	1.2463
chr10	95717896	95721672	PIP5K1A	3776	9927	12114	22041	15.3608	19.143	0.3176	1.2462
chr2	239079043	239112324	ILKAP	1442	4095	4997	9092	16.5927	20.6775	0.3175	1.2462
chr19	39306063	39322497	ECH1	1673	42728	52139	94867	149.226	185.96	0.3175	1.2462
chr20	61867275	61871853	BIRC7	1445	309	377	686	1.2494	1.5568	0.3173	1.246
chr3	47422490	47454931	HD-PTP	5263	17155	20925	38080	19.0452	23.7239	0.3169	1.2457
chr12	6484594	6500732	LTBR	2271	33717	41125	74842	86.7481	108.054	0.3169	1.2456
chrX	67262187	67653299	OPHN1	10128	2431	2965	5396	1.4025	1.7468	0.3168	1.2456
chr11	121163387	121184117	SC5DL	7725	3334	4066	7400	2.5217	3.1407	0.3167	1.2455
chr2	99215865	99262005	C2orf64	1907	3222	3929	7151	9.872	12.2938	0.3165	1.2453
chr1	1849028	1850740	TMEM52	1324	374	456	830	1.6505	2.0551	0.3163	1.2451
chr19	12848305	12859138	ASNA1	1281	17040	20776	37816	77.7228	96.7757	0.3163	1.2451
chr12	4596910	4647637	C12orf4	3809	2268	2765	5033	3.479	4.3315	0.3162	1.245
chr1	22379119	22419435	CDC42	3329	6666	8126	14792	11.6998	14.5652	0.316	1.2449
chr2	65283494	65314141	CEP68	7143	5367	6542	11909	4.3901	5.4649	0.3159	1.2448
chr7	148766732	148787869	ZNF786	3591	1471	1793	3264	2.3935	2.9793	0.3159	1.2448
chr15	51200945	51298097	AP4E1	6793	3271	3987	7258	2.8135	3.5022	0.3159	1.2448
chr17	3617919	3704537	ITGAE	3953	2623	3197	5820	3.877	4.8258	0.3158	1.2447
chrX	118673500	118699364	CXorf56	1011	695	847	1542	4.0166	4.999	0.3157	1.2446
chr4	119606573	119632075	METTL14	2105	1869	2277	4146	5.1878	6.4545	0.3152	1.2442
chr11	73498916	73575655	MRPL48	1290	4859	5918	10777	22.0082	27.374	0.3148	1.2438
chr12	123745541	123756687	CDK2AP1	1611	9192	11195	20387	33.3382	41.465	0.3147	1.2438
chr13	31032880	31040081	HMG1L10	4981	18677	22746	41423	21.9088	27.2485	0.3147	1.2437
chr16	70284133	70285833	EXOSC6	1700	4062	4946	9008	13.9611	17.3604	0.3144	1.2435
chr3	182511290	182639419	ATP11B	8287	5061	6162	11223	3.5683	4.4369	0.3143	1.2434
chr12	49297892	49315358	CCDC65	1814	662	806	1468	2.1323	2.6513	0.3143	1.2434
chr13	113951468	113977741	LAMP1	2540	62407	75961	138368	143.558	178.447	0.3139	1.243
chr9	114659205	114695431	UGCG	1629	1727	2102	3829	6.1944	7.6995	0.3138	1.243
chr12	58213711	58240747	CTDSP2	5200	32295	39306	71601	36.2878	45.1034	0.3138	1.2429
chr19	1286167	1299944	EFNA2	642	424	516	940	3.8589	4.7959	0.3136	1.2428
chr12	48735911	48745021	ZNF641	2557	2684	3266	5950	6.1331	7.6215	0.3135	1.2427
chr11	86749064	87034568	TMEM135	4461	4106	4996	9102	5.3779	6.6826	0.3134	1.2426
chr12	13127800	13153221	HEBP1	2689	5326	6480	11806	11.5728	14.3793	0.3133	1.2425
chr9	33624222	33625530	ANXA2	1308	40068	48748	88816	178.986	222.383	0.3132	1.2425
chr1	193091087	193223940	CDC73	5937	8968	10909	19877	8.8259	10.9641	0.313	1.2423
chr12	14518610	14651696	ATF7IP	6376	4554	5539	10093	4.1732	5.1837	0.3128	1.2421
chr2	198318230	198339851	COQ10B	2053	1045	1271	2316	2.9741	3.6941	0.3128	1.2421
chr16	58700297	58718674	SLC38A7	3826	4851	5898	10749	7.4082	9.1984	0.3123	1.2416
chr17	56048909	56065615	VEZF1	4651	6237	7582	13819	7.8353	9.7273	0.312	1.2415
chr19	56088891	56092211	ZNF579	2167	3776	4590	8366	10.1813	12.6388	0.3119	1.2414
chr11	63997752	64001752	DNAJC4	1379	1991	2420	4411	8.436	10.4714	0.3118	1.2413
chr12	106457124	106533811	NUAK1	6821	6250	7596	13846	5.3538	6.6449	0.3117	1.2412
chr1	217603833	217804409	GPATCH2	4910	1724	2095	3819	2.0516	2.546	0.3115	1.241
chr2	70142202	70170074	MXD1	5808	2410	2928	5338	2.4245	3.0081	0.3112	1.2407
chr20	32399118	32442169	CHMP4B	1634	11899	14455	26354	42.5487	52.7861	0.311	1.2406
chr19	19010323	19030199	COPE	1202	21308	25883	47191	103.578	128.488	0.3109	1.2405
chr15	76508628	76603810	ETFA	2183	17749	21555	39304	47.506	58.918	0.3106	1.2402
chr3	10342616	10362858	SEC13	4246	18006	21865	39871	24.778	30.7272	0.3105	1.2401
chr8	146102337	146126846	ZNF250	7280	2520	3060	5580	2.0225	2.5081	0.3104	1.2401
chr2	27886337	27917846	SLC4A1AP	2969	3752	4556	8308	7.3838	9.1564	0.3104	1.2401
chr16	83932729	83949785	MLYCD	2193	579	703	1282	1.5427	1.9128	0.3103	1.2399
chr15	23043280	23086843	NIPA1	6669	7898	9589	17487	6.9197	8.5796	0.3102	1.2399
chr22	25466179	25593413	CTA-221G9.5	6140	7222	8766	15988	6.8725	8.519	0.3098	1.2396
chr10	99344101	99436187	PI4K2A	4889	7088	8603	15691	8.4709	10.4999	0.3098	1.2395
chrX	114795205	114884990	PLS3	4063	27391	33244	60635	39.3903	48.8225	0.3097	1.2395
chr2	219081873	219119070	ARPC2	2906	22877	27761	50638	45.9972	57.0024	0.3095	1.2393
chr8	110551928	110577389	EBAG9	1859	1935	2348	4283	6.0818	7.5365	0.3094	1.2392
chr16	29802057	29816706	KIF22	2441	23197	28143	51340	55.5255	68.7949	0.3092	1.239
chr4	165997230	166034024	TMEM192	4494	3333	4043	7376	4.3334	5.3681	0.3089	1.2388
chr6	13363818	13487787	GFOD1	3167	4978	6038	11016	9.1841	11.3762	0.3088	1.2387
chr13	95226308	95248511	TGDS	1901	1949	2364	4313	5.9904	7.4203	0.3088	1.2387
chr14	23938897	23947401	NGDN	1587	4858	5892	10750	17.8858	22.1533	0.3087	1.2386
chr4	4237268	4249959	TMEM128	5712	1490	1807	3297	1.5241	1.8877	0.3086	1.2385
chr1	28099693	28150962	STX12	3078	1580	1916	3496	2.9993	3.7143	0.3085	1.2384
chr2	44395999	44471522	PPM1B	5588	3936	4773	8709	4.1155	5.0967	0.3085	1.2384
chr22	50312282	50321186	CRELD2	3014	10616	12873	23489	20.58	25.4853	0.3084	1.2384
chr7	100728785	100735008	TRIM56	3615	6636	8046	14682	10.7257	13.2808	0.3083	1.2382
chr3	187439164	187463475	BCL6	3937	6340	7687	14027	9.4092	11.6505	0.3083	1.2382
chr22	19744225	19771110	TBX1	2800	5754	6976	12730	12.0072	14.8663	0.3081	1.2381
chr11	118124134	118135009	MPZL2	3755	857	1039	1896	1.3335	1.651	0.3081	1.2381
chr16	417395	420540	MRPL28	1117	11101	13458	24559	58.068	71.892	0.3081	1.2381
chr14	34902144	34931468	C14orf147	2533	9811	11894	21705	22.6311	28.0186	0.3081	1.2381
chr21	45527207	45551062	PWP2	3259	13943	16902	30845	24.9977	30.9462	0.308	1.238
chr16	75262928	75301951	BCAR1	5349	10321	12511	22832	11.274	13.9564	0.3079	1.2379
chr3	86987124	87040257	VGLL3	10394	8232	9978	18210	4.6275	5.7281	0.3078	1.2378
chr22	26879845	26887903	SRRD	1296	2287	2772	5059	10.3107	12.7627	0.3078	1.2378
chr10	27443716	27475848	MASTL	3662	6782	8218	15000	10.821	13.3906	0.3074	1.2375
chrX	47098468	47107726	usp11	3289	16734	20277	37011	29.7279	36.7869	0.3074	1.2375
chr19	49403568	49426525	NUCB1	2408	34037	41238	75275	82.5891	102.187	0.3072	1.2373
chr2	10443039	10567742	HPCAL1	6006	11377	13783	25160	11.068	13.6934	0.3071	1.2372
chr10	120863610	120897215	FAM45A	2393	1518	1839	3357	3.7064	4.5856	0.3071	1.2372
chr17	43224683	43229467	HEXIM1	4784	16026	19413	35439	19.5732	24.2134	0.3069	1.2371
chr4	7045155	7059675	TADA2B	4308	2087	2528	4615	2.8306	3.5015	0.3069	1.237
chr6	32812986	32821748	TAP1	3115	8950	10841	19791	16.7878	20.7666	0.3069	1.237
chr10	90973327	91174382	LIPA	3201	6063	7344	13407	11.067	13.6899	0.3068	1.237
chr12	19592607	19675173	AEBP2	5807	11332	13725	25057	11.402	14.1031	0.3067	1.2369
chr10	102106771	102124587	SCD	5467	319241	386639	705880	341.191	421.998	0.3067	1.2368
chr18	19030983	19088676	KIAA1772	2958	1910	2313	4223	3.7728	4.6659	0.3065	1.2367
chr9	134378288	134399192	POMT1	3738	802	971	1773	1.2536	1.55	0.3062	1.2364
chr17	41476352	41478503	ARL4D	1584	2214	2680	4894	8.1668	10.0956	0.3059	1.2362
chr10	52499695	52514567	ASAH2B	716	642	777	1419	5.239	6.4753	0.3057	1.236
chr10	7860672	8056713	TAF3	2789	1094	1324	2418	2.2919	2.8327	0.3056	1.2359
chr1	6324332	6453826	ACOT7	2388	6197	7499	13696	15.1627	18.738	0.3054	1.2358
chr7	127220682	127225654	GCC1	4131	2510	3037	5547	3.5501	4.3868	0.3053	1.2357
chr8	100890371	100905895	COX6C	425	17382	21030	38412	238.968	295.26	0.3052	1.2356
chr4	77079893	77135035	SCARB2	4748	15267	18470	33737	18.7876	23.2118	0.3051	1.2355
chr2	24290454	24299314	SF3B14	770	6060	7331	13391	45.9843	56.8102	0.305	1.2354
chr11	2398546	2418649	CD81	2072	33457	40472	73929	94.3464	116.552	0.3049	1.2354
chr3	101043119	101232085	SENP7	5338	3025	3659	6684	3.3111	4.0901	0.3048	1.2353
chr12	125549924	125627872	AACS	4098	8122	9823	17945	11.5803	14.303	0.3046	1.2351
chr12	132379278	132407706	ULK1	5221	36047	43596	79643	40.3407	49.8249	0.3046	1.2351
chr6	31606805	31620477	BAT3	4068	72020	87090	159110	103.443	127.744	0.3044	1.2349
chr1	17345226	17380665	SDHB	1143	10363	12531	22894	52.9746	65.4174	0.3044	1.2349
chr20	4666796	4682233	PRNP	2963	7707	9319	17026	15.1978	18.7668	0.3043	1.2348
chr20	35807455	35870023	RPN2	3117	122556	148168	270724	229.734	283.642	0.3041	1.2347
chr10	32297939	32345371	KIF5B	5887	34881	42168	77049	34.6197	42.7408	0.304	1.2346
chr1	25870075	25895375	LDLRAP1	3196	3342	4039	7381	6.1098	7.5409	0.3036	1.2342
chr18	3247527	3256228	MYL12A	1274	15161	18321	33482	69.5323	85.8091	0.3034	1.2341
chr4	122589152	122618147	ANXA5	1696	39808	48102	87910	137.143	169.235	0.3034	1.234
chr8	74692331	74791110	UBE2W	4458	2209	2669	4878	2.8952	3.5724	0.3032	1.2339
chrX	47092313	47107726	USP11	3289	17678	21359	39037	31.4049	38.7499	0.3032	1.2339
chr6	139456248	139501945	HECA	5620	2437	2944	5381	2.5337	3.1258	0.303	1.2337
chr16	1877224	1890201	FAHD1	2742	3093	3736	6829	6.5908	8.13	0.3028	1.2335
chr1	44440601	44443971	ATP6V0B	2477	18641	22516	41157	43.9715	54.2399	0.3028	1.2335
chr1	212537818	212588267	TMEM206	2142	2035	2458	4493	5.551	6.8472	0.3028	1.2335
chr1	44444865	44456839	B4GALT2	2372	14643	17686	32329	36.0698	44.4906	0.3027	1.2335
chr20	416125	443187	TBC1D20	4621	4004	4836	8840	5.0627	6.2446	0.3027	1.2334
chr5	73935847	74017111	HEXB	3329	24375	29439	53814	42.7818	52.767	0.3026	1.2334
chr14	51100359	51135023	SAV1	3031	2782	3359	6141	5.3629	6.6127	0.3022	1.233
chr13	77566058	77576651	CLN5	2799	1770	2137	3907	3.6949	4.5557	0.3022	1.233
chr14	75894508	75939402	JDP2	4272	3107	3751	6858	4.2495	5.2393	0.3021	1.2329
chr22	21271713	21308037	CRKL	5325	21209	25603	46812	23.2717	28.6896	0.302	1.2328
chr11	114128552	114183238	NNMT	1713	6272	7571	13843	21.3933	26.3724	0.3019	1.2327
chr19	51600863	51611647	CTU1	2106	1103	1331	2434	3.0602	3.7711	0.3014	1.2323
chr1	228327928	228336653	GUK1	1603	24881	30022	54903	90.6906	111.753	0.3013	1.2322
chr7	75625655	75677321	STYXL1	2173	2086	2517	4603	5.609	6.9116	0.3013	1.2322
chr19	11200056	11244503	LDLR	5324	35678	43046	78724	39.1553	48.2446	0.3012	1.2321
chr11	59522888	59570176	STX3	2939	2683	3237	5920	5.334	6.572	0.3011	1.2321
chr17	20902907	20947073	USP22	5658	64450	77729	142179	66.5561	81.9735	0.3006	1.2316
chr1	20978259	20988037	DDOST	2135	24236	29228	53464	66.3271	81.6873	0.3005	1.2316
chr18	65173818	65183967	DSEL	9281	6269	7560	13829	3.9467	4.8605	0.3005	1.2315
chr18	21083461	21111742	C18orf8	2188	2967	3578	6545	7.9232	9.7577	0.3005	1.2315
chr6	3224495	3227968	TUBB2B	2018	1750	2110	3860	5.0669	6.239	0.3002	1.2313
chr11	4406126	4414926	TRIM21	1929	744	897	1641	2.2536	2.7747	0.3001	1.2312
chr16	3072625	3074287	HCFC1R1	1000	3859	4652	8511	22.5477	27.7583	0.2999	1.2311
chr20	18568555	18744558	DTD1	1365	3208	3867	7075	13.7319	16.9042	0.2999	1.231
chr19	36119979	36128586	RBM42	2154	9436	11372	20808	25.5959	31.5025	0.2996	1.2308
chr11	68451982	68458642	GAL	777	3573	4306	7879	26.8683	33.0679	0.2995	1.2307
chr2	139044725	139046440	DL492456	1715	5265	6345	11610	17.9375	22.076	0.2995	1.2307
chr7	140152839	140179369	MKRN1	4061	13197	15904	29101	18.9876	23.3683	0.2995	1.2307
chr2	233743395	233877951	NGEF	3672	1380	1663	3043	2.1959	2.7024	0.2994	1.2307
chr2	197831742	198175495	ANKRD44	8137	1346	1622	2968	0.9665	1.1894	0.2994	1.2306
chr13	77671504	77700677	DKFZp586G0322	4203	1668	2010	3678	2.3188	2.8536	0.2994	1.2306
chr5	141488323	141534006	NDFIP1	3595	12035	14500	26535	19.5603	24.067	0.2991	1.2304
chr2	191208195	191236390	INPP1	2342	503	606	1109	1.2549	1.544	0.2991	1.2304
chr8	25316512	25365425	DKFZp762K099	3739	3702	4460	8162	5.7851	7.1176	0.2991	1.2303
chr1	52485806	52521047	TXNDC12	1596	6867	8273	15140	25.1398	30.9303	0.299	1.2303
chr4	108745720	108836200	SGMS2	6539	3163	3810	6973	2.8263	3.4767	0.2988	1.2301
chr10	23728197	23731308	OTUD1	3111	626	754	1380	1.1757	1.4462	0.2987	1.23
chr7	75931874	75933610	HSPB1	893	38967	46932	85899	254.961	313.596	0.2986	1.23
chr7	75616155	75623992	TMEM120A	1573	5961	7179	13140	22.1421	27.2326	0.2985	1.2299
chr20	60813579	60871269	OSBPL2	3971	5923	7131	13054	8.7151	10.7153	0.2981	1.2295
chrX	64732462	64739361	AK127207	3886	5433	6541	11974	8.1689	10.0437	0.2981	1.2295
chr12	109886459	109915155	KCTD10	6526	7190	8656	15846	6.4374	7.9145	0.298	1.2295
chr9	104296132	104325625	RNF20	3939	7526	9059	16585	11.1637	13.723	0.2978	1.2293
chr3	38388250	38456467	XYLB	3984	2239	2695	4934	3.2837	4.0364	0.2977	1.2292
chr1	59246463	59249785	JUN	3322	1793	2158	3951	3.1536	3.8762	0.2976	1.2291
chr6	142468409	142542083	VTA1	3242	4386	5278	9664	7.9047	9.7143	0.2974	1.2289
chr3	127291907	127309931	TPRA1	2391	7855	9451	17306	19.1953	23.5859	0.2972	1.2287
chr19	39876271	39881679	PAF1	2130	15802	19011	34813	43.3472	53.2573	0.297	1.2286
chr16	11022749	11036257	DEXI	1499	4430	5329	9759	17.2675	21.2128	0.2969	1.2285
chrX	152710178	152736603	HAUS7	2798	4742	5704	10446	9.9024	12.1642	0.2968	1.2284
chr13	110801310	110959496	COL4A1	6531	23375	28114	51489	20.9122	25.686	0.2966	1.2283
chr9	136325086	136335909	C9orf7	2956	1717	2065	3782	3.3939	4.1684	0.2966	1.2282
chr7	5515428	5553399	FBXL18	9263	6377	7669	14046	4.0225	4.9402	0.2965	1.2281
chr19	40477072	40487351	PSMC4	1433	12761	15344	28105	52.0315	63.8919	0.2962	1.2279
chr11	62554873	62557871	TMEM179B	1042	3291	3957	7248	18.4539	22.6596	0.2962	1.2279
chr17	40703983	40707224	HSD17B1	2319	2836	3409	6245	7.1455	8.7716	0.2958	1.2276
chr19	7701990	7712758	STXBP2	3215	9068	10900	19968	16.4801	20.2301	0.2958	1.2276
chr2	73989325	74007284	DUSP11	3167	2267	2725	4992	4.1825	5.1342	0.2958	1.2276
chr5	176853686	176869848	GRK6	3446	7467	8975	16442	12.6607	15.5408	0.2957	1.2275
chr7	75677392	75695928	MDH2	1303	36936	44395	81331	165.628	203.303	0.2957	1.2275
chr20	33866724	33872594	EIF6	1414	23835	28647	52482	98.4904	120.888	0.2956	1.2274
chr1	174128633	174959724	RABGAP1L	7571	5823	6998	12821	4.4939	5.5154	0.2955	1.2273
chr13	76194569	76434004	LMO7	8993	27788	33395	61183	18.0543	22.158	0.2955	1.2273
chr2	8865689	8977755	KIDINS220	7632	7599	9132	16731	5.8176	7.1397	0.2954	1.2273
chr5	98104998	98132196	RGMB	5920	2692	3235	5927	2.6569	3.2607	0.2954	1.2272
chr3	121150273	121264853	POLQ	9230	8961	10768	19729	5.6726	6.9612	0.2953	1.2272
chr1	153634514	153643479	ILF2	1983	50720	60944	111664	149.446	183.384	0.2952	1.2271
chr11	62529010	62534185	POLR2G	1115	9415	11310	20725	49.3371	60.5259	0.2949	1.2268
chr11	118477212	118528741	PHLDB1	5954	7273	8736	16009	7.1373	8.755	0.2947	1.2267
chr16	28565248	28603110	CCDC101	1150	2327	2795	5122	11.823	14.5023	0.2947	1.2266
chrX	119759535	119763941	C1GALT1C1	1833	2089	2509	4598	6.6589	8.1675	0.2946	1.2266
chr12	133613877	133639884	ZNF84	7179	4540	5452	9992	3.695	4.5315	0.2944	1.2264
chr22	19117792	19132190	DGCR14	5995	4137	4967	9104	4.032	4.9438	0.2941	1.2261
chr19	49471382	49496610	GYS1	3617	14437	17331	31768	23.3215	28.591	0.2939	1.2259
chr13	50486841	50510625	C13orf1	3574	1592	1911	3503	2.6027	3.1905	0.2938	1.2259
chr16	28986095	28996838	SPNS1	4413	11100	13324	24424	14.6966	18.0158	0.2938	1.2258
chr16	89284110	89299500	ZNF778	3437	1724	2069	3793	2.9308	3.592	0.2935	1.2256
chr9	132649465	132805473	FNBP1	6147	7975	9570	17545	7.5805	9.2897	0.2933	1.2255
chr5	133737804	133747589	CDKN2AIPNL	2250	2170	2604	4774	5.6351	6.9058	0.2933	1.2255
chr20	47538274	47653229	ARFGEF2	9031	19005	22805	41810	12.2959	15.0677	0.2933	1.2254
chr17	36508004	36556017	SOCS7	2898	1141	1369	2510	2.3005	2.8188	0.2931	1.2253
chr9	131314865	131395938	SPTAN1	11482	106433	127658	234091	54.161	66.3413	0.2927	1.2249
chr2	113495443	113522254	CKAP2L	3273	3691	4427	8118	6.5891	8.0708	0.2926	1.2249
chr11	65622286	65626886	CFL1	2146	56290	67508	123798	153.26	187.706	0.2925	1.2248
chr19	531732	542086	CDC34	1444	8072	9679	17751	32.6619	39.996	0.2922	1.2245
chr5	118406899	118584822	DMXL1	12297	9190	11018	20208	4.3666	5.3463	0.292	1.2244
chr12	129277738	129308541	SLC15A4	2789	4059	4866	8925	8.5035	10.4106	0.2919	1.2243
chr19	45457841	45496598	CLPTM1	3100	27165	32564	59729	51.2007	62.6801	0.2918	1.2242
chr11	105878629	105892954	KIAA1826	4086	1173	1406	2579	1.6774	2.0532	0.2917	1.2241
chr7	140705961	140714781	MRPS33	816	3672	4401	8073	26.293	32.1821	0.2916	1.224
chr14	63841354	64010079	PPP2R5E	5897	3647	4371	8018	3.6135	4.4229	0.2916	1.224
chr17	76419780	76567404	DNAH17	4467	3956	4741	8697	5.1745	6.333	0.2915	1.2239
chrX	47050198	47074526	UBA1	4810	75981	91058	167039	92.2971	112.96	0.2915	1.2239
chr14	104029298	104057227	C14orf153	1226	1659	1988	3647	7.9065	9.6756	0.2913	1.2238
chr22	18074902	18111588	ATP6V1E1	1405	10308	12352	22660	42.8673	52.4583	0.2913	1.2237
chrX	71424506	71458858	ERCC6L	4325	1478	1771	3249	1.9967	2.4434	0.2912	1.2237
chr16	67596463	67673087	CTCF	3786	12965	15535	28500	20.0088	24.4841	0.2912	1.2237
chr19	58318451	58326281	ZNF552	2528	1337	1602	2939	3.0902	3.7813	0.2912	1.2236
chr19	57106663	57135542	ZNF71	3125	555	665	1220	1.0377	1.2698	0.2912	1.2236
chr16	2587969	2693297	PDPK1	12083	14642	17541	32183	7.0803	8.6623	0.2909	1.2234
chr1	157094458	157108383	ETV3	2929	1379	1652	3031	2.7509	3.3655	0.2909	1.2234
chr12	116997185	117014425	MAP1LC3B2	832	975	1168	2143	6.8471	8.3767	0.2909	1.2234
chr1	246887377	246931437	SCCPDH	2472	5219	6252	11471	12.3358	15.0912	0.2909	1.2234
chr19	46190712	46195443	SNRPD2	867	25619	30682	56301	172.652	211.163	0.2905	1.2231
chr8	130853717	131028897	FAM49B	2374	11809	14142	25951	29.0643	35.5454	0.2904	1.223
chr5	133984478	134063600	SEC24A	6386	3869	4633	8502	3.54	4.329	0.2903	1.2229
chr1	155183616	155214488	GBA	4956	23133	27701	50834	27.2727	33.3517	0.2903	1.2229
chr1	228270360	228286912	ARF1	2219	68449	81958	150407	180.234	220.388	0.2902	1.2228
chr8	27168998	27316903	PTK2B	6173	1467	1756	3223	1.3886	1.6974	0.2897	1.2224
chr19	35759895	35770718	USF2	1813	16522	19776	36298	53.2467	65.087	0.2897	1.2224
chr5	60240955	60448863	NDUFAF2	718	1178	1410	2588	9.5863	11.7179	0.2897	1.2224
chr9	106856540	106903693	SMC2	6336	17326	20738	38064	15.9776	19.5301	0.2897	1.2223
chr16	10855082	10912621	FAM18A	4944	2539	3039	5578	3.0006	3.6678	0.2897	1.2223
chr22	39174513	39190161	DNAL4	1486	1234	1477	2711	4.852	5.9308	0.2896	1.2223
chr5	32788944	32791819	C5orf23	2875	10551	12628	23179	21.4429	26.209	0.2896	1.2223
chr1	23685941	23696357	ZNF436	4813	1387	1660	3047	1.6838	2.058	0.2895	1.2222
chr13	97874573	98046372	MBLL	6356	4543	5437	9980	4.1763	5.1042	0.2895	1.2222
chr1	27216979	27226962	GPATCH3	2128	2039	2440	4479	5.5985	6.8418	0.2893	1.2221
chr17	76352858	76356158	SOCS3	2734	7675	9184	16859	16.4024	20.0441	0.2893	1.222
chr19	17160572	17186343	HAUS8	1467	2546	3045	5591	10.1404	12.3854	0.2885	1.2214
chr2	158592957	158732374	ACVR1	3269	1388	1660	3048	2.4809	3.03	0.2885	1.2214
chr9	37915895	38069210	SHB	6020	2363	2826	5189	2.2935	2.8011	0.2885	1.2213
chr6	160390130	160527581	IGF2R	9089	49079	58690	107769	31.5506	38.5302	0.2883	1.2212
chr19	926036	972791	ARID3A	2798	1338	1600	2938	2.7941	3.4121	0.2883	1.2212
chr19	37708827	37734574	ZNF383	2881	511	611	1122	1.0363	1.2655	0.2882	1.2211
chr17	6915797	6920838	C17orf49	2033	22456	26847	49303	64.5391	78.7974	0.288	1.2209
chr19	3958451	3971038	DAPK3	2905	8149	9742	17891	16.3903	20.0104	0.2879	1.2209
chr7	75625655	75658021	DKFZp686O05147	823	1392	1664	3056	9.8825	12.0644	0.2878	1.2208
chr14	50091893	50101948	C14orf104	2961	2436	2912	5348	4.8069	5.8682	0.2878	1.2208
chr8	126104082	126379367	NSMCE2	1227	3071	3671	6742	14.6239	17.8523	0.2878	1.2208
chr7	35840626	35944915	39331	2607	8093	9674	17767	18.1383	22.1421	0.2878	1.2207
chr3	184032355	184053145	EIF4G1	6293	183857	219736	403593	170.707	208.352	0.2875	1.2205
chr14	52456227	52471419	C14orf166	1062	8930	10672	19602	49.1309	59.9618	0.2874	1.2204
chr1	1243993	1247056	PUSL1	2134	3947	4716	8663	10.8069	13.1866	0.2871	1.2202
chr9	140194082	140196703	NRARP	2621	4346	5192	9538	9.6884	11.8201	0.2869	1.22
chr16	56764016	56878676	NUP93	3539	24261	28983	53244	40.055	48.8671	0.2869	1.22
chr2	121554866	121732685	Gli2	1241	483	577	1060	2.2741	2.7743	0.2869	1.22
chr3	128444978	128533641	RAB7A	2232	28200	33688	61888	73.8215	90.0605	0.2869	1.22
chr16	734701	740400	WDR24	3165	7103	8485	15588	13.1128	15.9967	0.2868	1.2199
chr4	39552549	39640481	C4orf34	1678	1116	1333	2449	3.886	4.7401	0.2867	1.2198
chr14	55493843	55516204	SOCS4	7010	4069	4860	8929	3.3915	4.1369	0.2866	1.2198
chr10	91342748	91405215	PANK1	3655	2855	3410	6265	4.564	5.567	0.2866	1.2198
chr14	81939239	82000205	SEL1L	7225	7177	8571	15748	5.8041	7.0786	0.2864	1.2196
chr19	36139154	36149683	COX6B1	557	19019	22711	41730	199.508	243.296	0.2863	1.2195
chr6	34857037	35085319	ANKS1A	7204	7705	9200	16905	6.2492	7.6202	0.2862	1.2194
chr2	62423261	62451864	B3GNT2	2747	1495	1785	3280	3.1799	3.8773	0.2861	1.2193
chr3	5021096	5026863	BHLHE40	3032	11936	14251	26187	23.0016	28.0459	0.2861	1.2193
chr17	26880405	26898887	PIGS	3147	16112	19235	35347	29.9144	36.4711	0.2859	1.2192
chr17	18759662	18834580	PRPSAP2	2513	4271	5098	9369	9.9304	12.1049	0.2857	1.219
chr21	44394642	44453688	PKNOX1	6099	3182	3798	6980	3.0484	3.7158	0.2856	1.2189
chr19	42829760	42882920	MEGF8	11166	13388	15979	29367	7.0056	8.539	0.2856	1.2189
chr16	10837697	10863208	NUBP1	1289	7622	9097	16719	34.5497	42.1113	0.2855	1.2189
chr2	151324711	151344180	RND3	2916	1988	2372	4360	3.9834	4.8538	0.2851	1.2185
chr15	52622549	52643678	MYR12	934	922	1100	2022	5.7678	7.0275	0.285	1.2184
chr19	13049413	13055304	CALR	1911	201833	240774	442607	617.106	751.8	0.2848	1.2183
chr2	25962252	26101312	ASXL2	7235	6077	7249	13326	4.9077	5.9785	0.2847	1.2182
chr2	101436612	101613287	NPAS2	4179	3629	4328	7957	5.0739	6.1797	0.2844	1.2179
chr17	79876146	79885588	MAFG	5217	9778	11661	21439	10.9511	13.3373	0.2844	1.2179
chr16	29912146	29930953	ASPHD1	1627	4947	5899	10846	17.7657	21.6344	0.2842	1.2178
chr7	65579804	65619551	CRCP	2921	4782	5701	10483	9.5655	11.6459	0.2839	1.2175
chr19	13261281	13265716	IER2	2044	13340	15903	29243	38.1332	46.425	0.2839	1.2174
chr7	131147975	131181397	DKFZp686K2366	9538	7693	9171	16864	4.7127	5.7374	0.2838	1.2174
chr9	4711157	4742043	AK3	2714	3753	4473	8226	8.0797	9.8343	0.2835	1.2172
chr6	44355301	44414779	CDC5L	2999	9733	11600	21333	18.9626	23.08	0.2835	1.2171
chr3	48636431	48647098	UQCRC1	1630	49433	58912	108345	177.197	215.66	0.2834	1.2171
chr9	136228340	136242970	SURF4	3635	34791	41452	76243	55.923	68.0447	0.283	1.2168
chr1	19230773	19282826	IFFO2	5835	1813	2160	3973	1.8155	2.2089	0.283	1.2167
chr20	25275379	25371477	ABHD12	2253	12398	14770	27168	32.1528	39.1177	0.2829	1.2166
chr19	38187275	38210691	ZNF607	4526	1199	1428	2627	1.5479	1.8826	0.2825	1.2163
chr3	27414214	27525838	SLC4A7	8541	5764	6863	12627	3.9432	4.7947	0.2821	1.2159
chr22	44395172	44565101	PARVB	2124	11105	13222	24327	30.5487	37.1446	0.282	1.2159
chr1	46016497	46035720	AKR1A1	2502	10306	12270	22576	24.0675	29.2625	0.282	1.2158
chr22	41972889	41985871	PMM1	1283	6007	7151	13158	27.3564	33.2578	0.2818	1.2157
chr3	194995474	195163817	ACAP2	7160	8399	9998	18397	6.854	8.3321	0.2817	1.2157
chr2	201390864	201448818	SGOL2	4925	2175	2589	4764	2.5804	3.1367	0.2817	1.2156
chr12	6601315	6602471	MRPL51	677	15245	18144	33389	131.573	159.918	0.2815	1.2154
chr6	31654735	31681842	BAT5	2952	7725	9192	16917	15.2901	18.5801	0.2812	1.2152
chrX	52920633	53024643	FAM156A	6539	31237	37163	68400	27.9117	33.912	0.2809	1.215
chr20	23342818	23353682	GZF1	4914	1856	2208	4064	2.2068	2.6811	0.2809	1.2149
chr9	95473644	95527083	BICD2	6416	10710	12740	23450	9.7533	11.8484	0.2807	1.2148
chr15	43235102	43398286	UBR1	7772	5911	7031	12942	4.4438	5.3981	0.2806	1.2147
chr8	145159304	145162515	MAF1	1775	30083	35782	65865	99.0264	120.287	0.2806	1.2147
chr12	68042511	68056443	DYRK2	6158	5031	5984	11015	4.7736	5.7984	0.2806	1.2147
chr19	36500021	36505141	ALKBH6	1571	2915	3467	6382	10.8415	13.1683	0.2805	1.2146
chr18	47008029	47013614	C18orf32	1141	1294	1539	2833	6.6264	8.0483	0.2805	1.2146
chr16	11844442	11891088	ZC3H7A	4638	10839	12891	23730	13.6548	16.5848	0.2804	1.2146
chr12	108956293	108963158	NIFUN	1172	5208	6193	11401	25.964	31.5302	0.2802	1.2144
chr3	119540803	119813264	GSK3B	7116	16023	19053	35076	13.1564	15.9765	0.2802	1.2144
chr6	167343007	167370679	RNASET2	4184	3247	3861	7108	4.5344	5.5063	0.2802	1.2143
chr10	38299577	43133992	ZNF33A	14844	15312	18203	33515	6.0271	7.3172	0.2798	1.214
chr9	139388896	139440238	NOTCH1	10001	12166	14463	26629	7.1078	8.6292	0.2798	1.214
chr17	27717942	27871502	TAOK1	9026	8060	9581	17641	5.2176	6.3339	0.2797	1.214
chr19	40928410	40931932	SERTAD1	1202	525	624	1149	2.552	3.0977	0.2795	1.2138
chr16	2732494	2759029	KCTD5	2461	4366	5189	9555	10.3657	12.5813	0.2795	1.2137
chr1	203830726	203840278	SNRPE	1602	2690	3197	5887	9.8111	11.9079	0.2794	1.2137
chr1	53152513	53164038	C1orf163	1614	5182	6158	11340	18.7595	22.7662	0.2793	1.2136
chr12	3068495	3149841	TEAD4	1928	9000	10695	19695	27.2749	33.0999	0.2793	1.2136
chr16	29869678	29874578	CDIPT	2369	7602	9032	16634	18.7496	22.7495	0.279	1.2133
chr6	146864827	146876086	RAB32	1203	1388	1649	3037	6.7414	8.1792	0.2789	1.2133
chr16	74655297	74700779	RFWD3	5081	19468	23125	42593	22.3872	27.1573	0.2787	1.2131
chr11	69455872	69469241	CCND1	4288	14366	17062	31428	19.5753	23.7426	0.2784	1.2129
chr16	67708436	67753273	GFOD2	6815	3069	3644	6713	2.6312	3.1906	0.2781	1.2126
chr2	64751464	64820131	AFTPH	4090	4741	5629	10370	6.7729	8.2122	0.278	1.2125
chr4	37962055	37962630	PTTG2	575	315	374	689	3.2009	3.8811	0.278	1.2125
chr7	141490016	141491166	TAS2R5	1150	577	685	1262	2.9316	3.5542	0.2778	1.2124
chr3	124481795	124606144	ITGB5	3371	63754	75667	139421	110.504	133.937	0.2775	1.2121
chr14	24718321	24732416	TGM1	2775	1135	1347	2482	2.3898	2.8964	0.2774	1.212
chr9	71394963	71398609	FAM122A	3646	2635	3127	5762	4.2227	5.1176	0.2773	1.2119
chr16	69139466	69152617	HAS3	4968	3488	4139	7627	4.1023	4.9713	0.2772	1.2118
chr16	31044415	31051484	STX4	1752	4610	5470	10080	15.3743	18.6297	0.2771	1.2117
chr12	104324188	104341703	HSP90B1	2780	180047	213633	393680	378.416	458.54	0.2771	1.2117
chr17	17876126	17920187	LRRC48	2583	370	439	809	0.837	1.0141	0.277	1.2117
chr3	14166439	14185180	TMEM43	5094	13155	15607	28762	15.089	18.2816	0.2769	1.2116
chr1	9789079	9884550	CLSTN1	5191	47283	56096	103379	53.2209	64.4814	0.2769	1.2116
chr4	48887406	48908815	OCIAD2	762	2393	2839	5232	18.3491	22.2313	0.2769	1.2116
chr1	20208887	20239429	OTUD3	6506	4111	4877	8988	3.692	4.4729	0.2768	1.2115
chr19	3539154	3544027	C19orf71	670	4887	5797	10684	42.6183	51.6276	0.2767	1.2114
chr10	86088409	86278276	FAM190B	7976	2874	3409	6283	2.1054	2.5503	0.2766	1.2113
chr2	74443369	74570534	SLC4A5	6411	1177	1396	2573	1.0727	1.2993	0.2765	1.2113
chr5	57749811	57755913	PLK2	3280	7631	9050	16681	13.5936	16.4637	0.2764	1.2111
chrX	49188093	49370958	GAGE8	3410	1173	1391	2564	2.0099	2.434	0.2762	1.211
chr19	3572942	3579079	HMG20B	2470	55527	65839	121366	131.352	159.052	0.2761	1.2109
chr10	103348088	103369409	RP11-529I10.4	798	2897	3435	6332	21.2116	25.6849	0.2761	1.2109
chr14	54941208	54955744	GMFB	4138	4820	5715	10535	6.8059	8.241	0.276	1.2109
chr3	187871718	188597441	LPP	11993	4656	5520	10176	2.2684	2.7464	0.2759	1.2107
chr6	42948081	42981660	MEA1	1389	8084	9584	17668	34.0057	41.1716	0.2759	1.2107
chr17	18684581	18710026	FAM18B	1803	3746	4441	8187	12.1395	14.6973	0.2758	1.2107
chr19	1473200	1479228	C19orf25	2589	1547	1834	3381	3.4913	4.2269	0.2758	1.2107
chr15	86126144	86228104	c-lbc	1501	1462	1733	3195	5.6911	6.8892	0.2756	1.2105
chr9	140446308	140447006	MRPL41	603	5225	6193	11418	50.6287	61.2826	0.2755	1.2104
chr4	6271576	6304991	WFS1	4139	2877	3410	6287	4.0614	4.916	0.2755	1.2104
chr1	1385068	1405538	ATAD3C	3859	1517	1798	3315	2.2969	2.7802	0.2755	1.2104
chr12	110890291	110906069	GPN3	1493	3704	4390	8094	14.4957	17.5452	0.2755	1.2104
chr11	46698633	46722120	ARHGAP1	5270	11798	13983	25781	13.0805	15.8323	0.2754	1.2104
chr11	106557909	106889171	GUCY1A2	3110	1172	1389	2561	2.2019	2.665	0.2754	1.2103
chr9	114393631	114416629	DNAJC25	2504	1545	1831	3376	3.6051	4.3632	0.2753	1.2103
chr1	155286653	155293938	C1orf104	2731	34708	41131	75839	74.2568	89.8672	0.2753	1.2102
chr11	93394815	93463522	KIAA1731	8625	13929	16503	30432	9.436	11.4171	0.275	1.21
chr20	278203	280961	ZCCHC3	2758	3427	4060	7487	7.2602	8.7839	0.2748	1.2099
chr14	23440411	23451848	JUB	4741	5241	6209	11450	6.4591	7.8146	0.2748	1.2099
chr22	44888449	44894005	LDOC1L	5324	13475	15963	29438	14.7883	17.8908	0.2748	1.2098
chr9	101867411	101916471	TGFBR1	6559	26004	30804	56808	23.1649	28.0235	0.2747	1.2097
chr2	128238382	128284087	IWS1	3000	12506	14813	27319	24.3571	29.4629	0.2746	1.2096
chr15	76640528	77197744	SCAPER	7003	2890	3423	6313	2.4112	2.9166	0.2745	1.2096
chr11	11373322	11374904	CSNK2A1	1582	4626	5479	10105	17.0855	20.6656	0.2745	1.2095
chr6	27100816	27101313	HIST1H2AG	497	217	257	474	2.5511	3.0855	0.2744	1.2095
chr3	122785964	122880875	PDIA5	1675	6996	8284	15280	24.4041	29.5107	0.2741	1.2092
chr17	79801033	79818544	P4HB	2578	182873	216537	399410	414.472	501.19	0.2741	1.2092
chr22	24951617	24978852	SNRPD3	2338	22286	26380	48666	55.6949	67.3262	0.2736	1.2088
chr1	25548766	25559013	SYF2	2426	3273	3874	7147	7.8829	9.5285	0.2735	1.2088
chr1	26160496	26185848	C1orf135	2061	1047	1239	2286	2.9682	3.5871	0.2732	1.2085
chr5	79407473	79551870	SERINC5	1994	595	704	1299	1.7435	2.1067	0.273	1.2083
chrX	52928084	52985953	FAM156B	4042	28735	33993	62728	41.5378	50.1819	0.2727	1.2081
chr1	11866206	11903200	CLCN6	6463	6081	7193	13274	5.4975	6.6409	0.2726	1.208
chr19	42460833	42463528	RABAC1	806	7494	8864	16358	54.3259	65.6218	0.2725	1.2079
chr19	14588571	14606944	GIPC1	1928	10716	12674	23390	32.4753	39.2248	0.2724	1.2078
chr2	26149454	26205443	KIF3C	5555	1243	1470	2713	1.3074	1.579	0.2723	1.2077
chr14	77490887	77495034	C14orf4	4147	5619	6645	12264	7.9169	9.5612	0.2723	1.2077
chr9	33264166	33281514	CHMP5	1844	19490	23048	42538	61.756	74.5806	0.2722	1.2077
chr7	27210210	27219876	HOXA10	3182	1770	2093	3863	3.2501	3.9248	0.2721	1.2076
chr12	51488607	51566917	TFCP2	2466	7476	8838	16314	17.7135	21.3853	0.2718	1.2073
chr5	89754021	89770585	MBLAC2	4278	1773	2096	3869	2.4216	2.9235	0.2718	1.2073
chr6	31919864	31926864	RDBP	1560	15647	18497	34144	58.605	70.7506	0.2717	1.2072
chr19	10381516	10397291	ICAM1	3246	9968	11781	21749	17.9427	21.6564	0.2714	1.207
chr8	42396297	42408139	C8orf40	1560	1315	1554	2869	4.9253	5.944	0.2712	1.2068
chr9	128199673	128469513	MAPKAP1	4593	9810	11592	21402	12.4796	15.0597	0.2711	1.2067
chr17	59667793	59668563	NACA2	770	4239	5009	9248	32.1663	38.8163	0.2711	1.2067
chrX	77154960	77160881	COX7B	456	19613	23174	42787	251.309	303.242	0.271	1.2067
chr12	104324188	104341703	GRP94c	2029	142106	167861	309967	409.222	493.652	0.2706	1.2063
chr3	43120728	43147565	C3orf39	2574	2677	3162	5839	6.0767	7.33	0.2705	1.2063
chr5	149877339	149937772	NDST1	8646	16635	19645	36280	11.2418	13.5578	0.2703	1.206
chr1	214531010	214724642	PTPN14	9221	9809	11583	21392	6.2155	7.4954	0.2701	1.2059
chr2	130940783	132249667	FLJ14346	4814	6469	7638	14107	7.8516	9.4673	0.27	1.2058
chr16	2525146	2570218	TBC1D24	5208	21578	25477	47055	24.2085	29.1898	0.2699	1.2058
chr17	38249040	38256973	NR1D1	2766	3210	3790	7000	6.7808	8.176	0.2699	1.2058
chr1	14026734	14151572	PRDM2	9636	1799	2124	3923	1.0908	1.3153	0.2699	1.2057
chr7	93551015	93555824	GNG11	952	2934	3464	6398	18.0074	21.7117	0.2699	1.2057
chr12	53645436	53648188	MFSD5	2143	2996	3537	6533	8.1686	9.8484	0.2698	1.2056
chr2	128458596	128461405	SFT2D3	2809	2250	2656	4906	4.6801	5.642	0.2696	1.2055
chr20	44519590	44527456	CTSA	2299	42064	49654	91718	106.905	128.875	0.2696	1.2055
chr16	22357258	22385938	CDR2	2700	2982	3520	6502	6.4532	7.7792	0.2696	1.2055
chr17	37026111	37078022	LASP1	4959	28821	34015	62836	33.9581	40.9289	0.2694	1.2053
chr5	32710759	32787252	NPR3	3353	9780	11542	21322	17.0425	20.54	0.2693	1.2052
chr9	137218315	137332431	RXRA	6433	8372	9879	18251	7.604	9.1633	0.2691	1.2051
chr20	5525080	5591672	RP5-1022P6.2	7173	3195	3770	6965	2.6025	3.1361	0.2691	1.205
chr4	4269430	4291896	LYAR	1612	3347	3949	7296	12.1316	14.6176	0.2689	1.2049
chr2	97481990	97501120	CNNM3	4915	12005	14164	26169	14.2714	17.1955	0.2689	1.2049
chr9	35697333	35732392	TLN1	9267	71801	84710	156511	45.2709	54.5443	0.2688	1.2048
chr1	149553002	149553785	PPIAL4B	783	217	256	473	1.6193	1.9509	0.2688	1.2048
chr3	88188261	88193812	ZNF654	4955	1058	1248	2306	1.2476	1.5029	0.2686	1.2046
chr14	51706885	51712569	TMX	937	1988	2345	4333	12.3967	14.9333	0.2686	1.2046
chr1	184659626	184724041	EDEM3	7458	4873	5748	10621	3.8177	4.5988	0.2686	1.2046
chr17	74306867	74350279	PRPSAP1	2408	8605	10150	18755	20.8796	25.1515	0.2685	1.2046
chr10	7795275	7829944	KIN	2310	1215	1433	2648	3.0732	3.7016	0.2684	1.2045
chr8	73921096	73959987	TERF1	2960	1751	2065	3816	3.4564	4.1628	0.2683	1.2044
chr5	171288555	171433877	FBXW11	4736	7843	9249	17092	9.6761	11.653	0.2682	1.2043
chr1	206858288	206907626	MAPKAPK2	3589	13425	15831	29256	21.8559	26.3202	0.2681	1.2043
chr3	127317252	127341274	MCM2	3656	84749	99909	184658	135.443	163.062	0.2677	1.2039
chr7	44154286	44163147	POLD2	2281	40248	47439	87687	103.097	124.098	0.2675	1.2037
chr12	111843751	111889426	SH2B3	5584	1780	2098	3878	1.8625	2.2419	0.2675	1.2037
chr22	46546498	46639653	PPARA	11338	3594	4236	7830	1.8521	2.2293	0.2674	1.2037
chr8	11141999	11185652	MTMR9	7626	1288	1518	2806	0.9868	1.1878	0.2674	1.2036
chr17	1733272	1802848	RPA1	4345	39034	46004	85038	52.4906	63.177	0.2673	1.2036
chr3	99536680	99897446	C3orf26	3207	8489	10003	18492	15.4663	18.6116	0.2671	1.2034
chr19	33072103	33078322	PDCD5	558	6652	7838	14490	69.654	83.8155	0.267	1.2033
chr7	76090971	76135311	DTX2	3921	3731	4396	8127	5.5598	6.6898	0.2669	1.2033
chr19	14063318	14072254	DCAF15	2256	9618	11332	20950	24.91	29.9724	0.2669	1.2032
chr6	42952329	42980078	PPP2R5D	2949	21132	24897	46029	41.8691	50.3762	0.2669	1.2032
chr6	42952329	42980078	PPP2R5C	2966	21134	24899	46033	41.6331	50.0915	0.2668	1.2032
chr10	74451888	74647450	CCDC109A	3406	6235	7345	13580	10.696	12.8677	0.2667	1.203
chr1	23636276	23670853	HNRNPR	2972	35061	41300	76361	68.9293	82.9191	0.2666	1.203
chr17	79910383	79919057	NOTUM	2216	2496	2940	5436	6.5812	7.9165	0.2665	1.2029
chr11	75273169	75283844	SERPINH1	4810	42218	49719	91937	51.2839	61.6781	0.2663	1.2027
chr11	70116822	70230500	PPFIA1	6496	10316	12147	22463	9.2788	11.1577	0.266	1.2025
chr6	116956783	116989957	ZUFSP	2192	1703	2005	3708	4.5394	5.4579	0.2658	1.2023
chr9	99075726	99145992	SLC35D2	4295	1377	1621	2998	1.8733	2.252	0.2657	1.2022
chr1	228337552	228347525	GJC2	2241	429	505	934	1.1185	1.3446	0.2656	1.2022
chr4	83845755	83934040	LIN54	6223	4948	5824	10772	4.6458	5.5844	0.2655	1.202
chr19	38865189	38874463	PSMD8	2564	14852	17481	32333	33.845	40.682	0.2654	1.202
chr11	66104803	66112582	BRMS1	1979	5866	6904	12770	17.3191	20.8165	0.2654	1.2019
chr12	31433526	31479159	FAM60A	3665	6864	8078	14942	10.9429	13.1517	0.2653	1.2019
chr12	57106210	57119326	NACA	6957	77700	91431	169131	65.257	78.4197	0.2651	1.2017
chr6	143072604	143266338	HIVEP2	9723	5339	6280	11619	3.2084	3.854	0.2645	1.2012
chr5	176938578	176943967	DDX41	2920	19451	22878	42329	38.9213	46.7508	0.2644	1.2012
chr3	138374232	138433561	DKFZp779K1237	2045	4650	5469	10119	13.2858	15.9576	0.2644	1.2011
chr7	66461816	66704496	TYW1	3403	3368	3961	7329	5.7828	6.9454	0.2643	1.201
chr2	110656008	111230652	LIMS3	5133	1320	1552	2872	1.5026	1.8042	0.2639	1.2007
chr20	3451664	3631769	ATRN	8731	14807	17409	32216	9.909	11.8977	0.2639	1.2007
chr6	31462657	31478898	MICB	2595	5936	6979	12915	13.3655	16.0476	0.2638	1.2007
chr20	43953930	43977064	SDC4	2610	6776	7966	14742	15.1691	18.2118	0.2637	1.2006
chr2	64119667	64246214	VPS54	7416	6179	7264	13443	4.8683	5.8447	0.2637	1.2006
chr21	40752212	40769814	WRB	2959	2096	2464	4560	4.1388	4.9688	0.2637	1.2005
chr5	169010637	169031779	CCDC99	3060	9005	10586	19591	17.1945	20.6426	0.2637	1.2005
chr2	109150856	109300887	LIMS1	2642	3355	3944	7299	7.4197	8.9075	0.2637	1.2005
chr15	85923870	86292586	AKAP13	17006	15568	18300	33868	5.3488	6.421	0.2636	1.2004
chr6	71998476	72012230	OGFRL1	1997	981	1153	2134	2.8702	3.4451	0.2634	1.2003
chr19	30156326	30166376	PLEKHF1	2022	1906	2240	4146	5.5077	6.6103	0.2633	1.2002
chr8	146198975	146228285	ZNF252	5429	2871	3374	6245	3.0899	3.7083	0.2632	1.2002
chr2	139259349	139330803	SPOPL	5732	1696	1993	3689	1.7288	2.0747	0.2631	1.2001
chr1	16767166	16786582	NECAP2	2079	3792	4456	8248	10.6572	12.7892	0.2631	1.2001
chr22	29876180	29887275	NEFH	3717	3678	4322	8000	5.7816	6.9382	0.2631	1.2
chr8	96146037	96168911	PLEKHF2	2874	1120	1316	2436	2.277	2.7323	0.263	1.2
chr22	29723670	29784569	AP1B1	4173	28531	33518	62049	39.9482	47.9273	0.2627	1.1997
chr6	30875976	30882814	TFIIH	2646	11552	13571	25123	25.5091	30.6038	0.2627	1.1997
chr22	46567182	46639653	NR1C1	10168	3439	4040	7479	1.9762	2.3708	0.2627	1.1997
chr19	36486100	36487213	SDHAF1	1113	1524	1790	3314	8.0005	9.5965	0.2624	1.1995
chr1	1571099	1655791	CDC2L1	4819	14184	16659	30843	17.1977	20.6274	0.2624	1.1994
chr10	123502625	123688217	ATE1	2693	3521	4135	7656	7.6394	9.1621	0.2622	1.1993
chr18	19192259	19210208	SNRPD1	1600	4812	5651	10463	17.5725	21.0746	0.2622	1.1993
chr16	25123046	25189551	LCMT	1537	3969	4661	8630	15.0881	18.095	0.2622	1.1993
chr6	117803819	117891018	DCBLD1	3867	2675	3141	5816	4.0418	4.8467	0.262	1.1991
chr20	3171017	3185295	DDRGK1	2071	8512	9994	18506	24.0148	28.7947	0.2619	1.199
chr15	65442784	65477563	CLPX	2508	10241	12024	22265	23.8585	28.6072	0.2619	1.199
chr11	72465774	72504750	STARD10	2165	1902	2233	4135	5.1331	6.1544	0.2618	1.199
chr14	104605059	104647234	KIF26A	6756	6104	7165	13269	5.279	6.3282	0.2615	1.1987
chr1	16083153	16114431	FBLIM1	4022	1439	1689	3128	2.0905	2.5058	0.2614	1.1987
chr17	46908371	46942228	CALCOCO2	3416	4347	5102	9449	7.4353	8.912	0.2614	1.1986
chr8	144519824	144623620	ZC3H3	3277	7255	8515	15770	12.9357	15.5046	0.2613	1.1986
chr4	185548851	185570629	CASP3	2863	1885	2212	4097	3.847	4.6102	0.2611	1.1984
chrX	48760458	48769235	SLC35A2	3559	7860	9223	17083	12.904	15.4631	0.261	1.1983
chr5	133860065	133918918	PHF15	10886	12092	14188	26280	6.4902	7.7769	0.2609	1.1983
chr21	47655047	47667074	KIAA0572	2284	7520	8823	16343	19.2376	23.0501	0.2609	1.1982
chr17	43189008	43209891	PLCD3	3456	15454	18131	33585	26.1273	31.3041	0.2608	1.1981
chr15	63414031	63434254	LACTB	2109	1219	1430	2649	3.3772	4.0459	0.2606	1.198
chr2	108443387	108508999	RGPD4	8438	2272	2665	4937	1.5732	1.8846	0.2605	1.1979
chr1	38268613	38273865	YRDC	1836	3506	4112	7618	11.1575	13.3639	0.2603	1.1978
chr17	42422490	42430470	GRN	2394	107754	126376	234130	262.989	314.988	0.2603	1.1977
chr2	45615819	45838433	SRBD1	3773	2367	2776	5143	3.6656	4.3902	0.2603	1.1977
chr20	35625071	35724410	RBL1	4547	4300	5043	9343	5.5255	6.6179	0.2603	1.1977
chrX	153672484	153679001	FAM50A	1339	17473	20492	37965	76.2456	91.3182	0.2602	1.1977
chr8	94929082	94938294	PDP1	4597	1557	1826	3383	1.979	2.3702	0.2602	1.1977
chr2	220036619	220042732	C2orf24	2386	5361	6287	11648	13.1281	15.7227	0.2602	1.1976
chr11	77779399	77791265	NDUFC2	2468	12404	14546	26950	29.366	35.1683	0.2601	1.1976
chr9	32384600	32450830	ACO1	3860	7094	8319	15413	10.7382	12.8599	0.2601	1.1976
chr18	12991360	13125049	CEP192	7977	9023	10581	19604	6.6091	7.9148	0.2601	1.1976
chr4	48384527	48387681	AK025264	2435	875	1026	1901	2.0996	2.5142	0.26	1.1975
chr20	35729629	35807974	C20orf132	3646	2844	3334	6178	4.5577	5.4564	0.2596	1.1972
chr12	58087885	58115338	OS9	2712	33181	38888	72069	71.4871	85.5617	0.2593	1.1969
chrX	152710178	152713367	TREX2	1462	721	845	1566	2.8815	3.4488	0.2593	1.1969
chr19	1103935	1106786	GPX4	1215	75327	88273	163600	362.245	433.516	0.2591	1.1967
chr18	158482	213739	USP14	4156	16813	19702	36515	23.6373	28.2871	0.2591	1.1967
chr9	117349993	117361151	ATP6V1G1	1610	8866	10388	19254	32.1758	38.4999	0.2589	1.1965
chr10	47396658	47421236	FAM35B2	1748	1195	1400	2595	3.9944	4.779	0.2587	1.1964
chr2	27255773	27264564	TMEM214	3039	14992	17562	32554	28.8242	34.4823	0.2586	1.1963
chr1	9789079	9793604	KIAA0911	2235	21503	25189	46692	56.2147	67.2492	0.2586	1.1963
chr1	207226619	207254367	PFKFB2	9282	5911	6924	12835	3.7209	4.4511	0.2585	1.1962
chr16	1988234	1993294	SEPX1	1363	1284	1504	2788	5.5042	6.5842	0.2585	1.1962
chr7	128502897	128505902	ATP6V1F	691	5720	6700	12420	48.3667	57.8562	0.2585	1.1962
chr22	43528211	43539403	MCAT	2059	5762	6749	12511	16.351	19.5585	0.2584	1.1962
chr2	9563867	9613227	CPSF3	3255	8017	9390	17407	14.3909	17.2135	0.2584	1.1961
chr17	15902781	15932096	TTC19	3338	8269	9685	17954	14.4742	17.3128	0.2584	1.1961
chr12	56119230	56123444	CD63	1480	61846	72436	134282	244.162	292.043	0.2583	1.1961
chr17	900356	905388	TIMM22	1671	3656	4282	7938	12.7837	15.2906	0.2583	1.1961
chr6	126661252	126804465	C6orf173	3366	1613	1889	3502	2.7999	3.3487	0.2582	1.196
chr2	122513120	122525426	TSN	3506	11662	13657	25319	19.4352	23.2433	0.2581	1.1959
chr5	10226437	10250014	FAM173B	1938	2754	3225	5979	8.3031	9.9295	0.2581	1.1959
chr14	64150936	64194756	SGPP1	3306	6637	7772	14409	11.73	14.0276	0.2581	1.1959
chr2	46926098	46989926	SOCS5	4661	3680	4309	7989	4.6131	5.5163	0.258	1.1958
chr11	62443972	62446545	UBXN1	2313	14134	16541	30675	35.7041	42.6717	0.2572	1.1951
chr11	45868668	45904797	CRY2	4503	2304	2696	5000	2.9896	3.5725	0.257	1.195
chr11	64863682	64879180	C11orf2	2578	13708	16038	29746	31.0684	37.1211	0.2568	1.1948
chr6	24775158	24786276	GMNN	1218	12773	14944	27717	61.2737	73.2105	0.2568	1.1948
chr6	7541869	7586946	DSP	9730	161267	188668	349935	96.8413	115.701	0.2567	1.1948
chr16	2076887	2089026	SLC9A3R2	2329	6474	7574	14048	16.2417	19.4048	0.2567	1.1948
chr19	3585568	3593538	GIPC3	4316	7365	8616	15981	9.9706	11.9118	0.2566	1.1947
chr20	30946152	31027121	ASXL1	7029	32683	38229	70912	27.1679	32.4529	0.2564	1.1945
chr4	140586921	140661899	MGST2	1332	2088	2442	4530	9.1591	10.9394	0.2563	1.1944
chr20	55204357	55214336	TFAP2C	2970	2284	2671	4955	4.4933	5.3663	0.2561	1.1943
chr20	44441254	44445594	UBE2C	1599	12301	14385	26686	44.949	53.6803	0.2561	1.1942
chr9	99262396	99382112	CDC14B	5885	1867	2183	4050	1.8536	2.2134	0.2559	1.1941
chr8	30013812	30041059	DCTN6	1030	4249	4968	9217	24.1034	28.7805	0.2559	1.194
chr3	33038099	33138694	GLB1	2836	19213	22464	41677	39.5838	47.2644	0.2558	1.194
chr3	30647993	30735631	TGFBR2	4701	4186	4894	9080	5.2028	6.2119	0.2558	1.194
chr12	110562139	110656599	IFT81	3915	4089	4780	8869	6.1026	7.2853	0.2556	1.1938
chr17	57187307	57232800	SKA2	3147	4696	5488	10184	8.7189	10.4057	0.2552	1.1935
chr11	576482	612220	PHRF1	6048	12081	14118	26199	11.6713	13.9288	0.2551	1.1934
chr12	121163570	121177810	ACADS	2071	3829	4474	8303	10.8027	12.8905	0.2549	1.1933
chr5	140080031	140086239	ZMAT2	1512	7156	8361	15517	27.6533	32.9959	0.2548	1.1932
chr3	45636322	45722754	LIMD1	6283	12781	14932	27713	11.8857	14.1809	0.2547	1.1931
chr12	107168398	107283092	RIC8B	7441	2954	3451	6405	2.3196	2.7674	0.2547	1.1931
chr9	138371647	138380739	KIAA0649	4932	9316	10883	20199	11.0366	13.1668	0.2546	1.193
chr16	85008066	85045141	ZDHHC7	3273	7515	8779	16294	13.4156	16.0049	0.2546	1.193
chr8	130853717	130952000	BM009	1739	9668	11294	20962	32.4837	38.7527	0.2546	1.193
chr1	150980972	151008189	PRUNE	2977	4573	5342	9915	8.9753	10.7073	0.2546	1.193
chrX	64732467	64754667	LAS1L	3480	15449	18046	33495	25.9388	30.9425	0.2545	1.1929
chr17	40276997	40307022	RAB5C	1987	17091	19964	37055	50.2571	59.9519	0.2545	1.1929
chr7	73097897	73119491	WBSCR22	3594	22090	25803	47893	35.9125	42.8396	0.2545	1.1929
chr1	85623356	85666728	SYDE2	5642	2202	2572	4774	2.2804	2.7201	0.2544	1.1928
chr10	50664491	50747147	ERCC6	13052	8184	9559	17743	3.6637	4.3701	0.2544	1.1928
chr2	87144737	88093287	RGPD2	11471	2025	2365	4390	1.0315	1.2302	0.2542	1.1927
chr2	109335936	109402266	RANBP2	11710	31174	36406	67580	15.5548	18.5511	0.2541	1.1926
chr7	2294640	2354099	SNX8	1491	5758	6724	12482	22.5643	26.9094	0.2541	1.1926
chrX	119658447	119709684	CUL4B	5690	9838	11488	21326	10.1024	12.0472	0.254	1.1925
chr17	73106081	73126360	ARMC7	2784	2876	3358	6234	6.036	7.1972	0.2539	1.1924
chr9	33252471	33264761	BAG1	4014	52135	60869	113004	75.8892	90.4841	0.2538	1.1923
chr15	63481727	63559971	RAB8B	4873	1176	1373	2549	1.4101	1.6812	0.2538	1.1923
chr6	157710054	157744793	C6orf35	4566	1236	1443	2679	1.5817	1.8857	0.2537	1.1923
chr17	60087789	60107374	KIAA0593	1079	1685	1967	3652	9.1244	10.8777	0.2536	1.1921
chr11	65837823	66012213	PACS1	6528	18558	21663	40221	16.6104	19.8012	0.2535	1.1921
chr19	58962970	58984781	ZNF324	6829	3939	4598	8537	3.3702	4.0176	0.2535	1.1921
chr6	88146443	88222051	SLC35A1	2692	1700	1984	3684	3.6898	4.3976	0.2532	1.1918
chrX	119737743	119755011	MCTS1	9957	5196	6064	11260	3.0491	3.634	0.2532	1.1918
chr1	28995243	29041385	GMEB1	1960	988	1153	2141	2.9453	3.5102	0.2531	1.1918
chr19	6361462	6368915	CLPP	1169	12786	14920	27706	63.907	76.1566	0.253	1.1917
chr22	39619686	39640957	PDGFB	3430	3161	3688	6849	5.3847	6.4158	0.2528	1.1915
chr10	7830092	7849755	ATP5C1	1607	18991	22157	41148	69.0494	82.2713	0.2528	1.1915
chr10	103986142	103989342	ELOVL3	1309	1002	1169	2171	4.4726	5.3288	0.2527	1.1914
chr1	117452688	117532972	PTGFRN	6160	20781	24243	45024	19.7112	23.4833	0.2526	1.1914
chr1	169821803	169863076	SCYL3	3813	2553	2978	5531	3.9121	4.6603	0.2525	1.1912
chr2	29005382	29073473	SPDYA	2959	6764	7889	14653	13.3563	15.9085	0.2523	1.1911
chr1	78030190	78149104	ZZZ3	4495	16891	19699	36590	21.956	26.1498	0.2522	1.191
chr6	10695187	10709968	PAK1IP1	1493	5878	6855	12733	23.0037	27.3969	0.2521	1.191
chrX	149861434	149933574	MTMR1	5084	7681	8957	16638	8.8276	10.5126	0.252	1.1909
chr1	16010826	16061262	PLEKHM2	4120	11956	13941	25897	16.9557	20.1906	0.2519	1.1908
chr19	7745706	7747748	TRAPPC5	850	4663	5437	10100	32.0534	38.1675	0.2519	1.1907
chr3	52262626	52273183	TWF2	1624	5893	6871	12764	21.2021	25.2457	0.2518	1.1907
chr12	56295196	56321697	WIBG	1418	4690	5467	10157	19.3252	23.0052	0.2515	1.1904
chr19	16308664	16346156	AP1M1	2391	9837	11466	21303	24.0387	28.6145	0.2514	1.1903
chr7	76239303	76256620	POMZP3	1670	3984	4643	8627	13.939	16.5896	0.2512	1.1902
chr17	7482804	7485428	CD68	1855	1120	1305	2425	3.5278	4.1978	0.2509	1.1899
chr1	204372493	204380944	PPP1R15B	5273	31528	36731	68259	34.9355	41.5651	0.2507	1.1898
chr9	32384600	32436395	IRP1	2662	5078	5916	10994	11.1458	13.2609	0.2507	1.1898
chr4	141541936	141677471	TBC1D9	5485	6981	8133	15114	7.4365	8.8476	0.2507	1.1898
chr2	130939702	130948299	FAM128B	730	19201	22369	41570	153.684	182.843	0.2506	1.1897
chr2	105654482	105716417	MRPS9	1457	6141	7154	13295	24.6268	29.2983	0.2506	1.1897
chr9	131395939	131419129	WDR34	2249	39212	45675	84887	101.873	121.183	0.2504	1.1896
chr1	200375425	200379166	ZNF281	3519	3453	4022	7475	5.7333	6.8199	0.2504	1.1895
chr12	6961284	6975793	USP5	3188	33173	38631	71804	60.7987	72.3055	0.2501	1.1893
chr4	172734574	173961556	GALNTL6	2847	1951	2272	4223	4.004	4.7618	0.2501	1.1893
chr11	8968839	8986481	TMEM9B	1798	3236	3768	7004	10.5159	12.5047	0.2499	1.1891
chr2	171784981	171823639	GORASP2	2775	11116	12943	24059	23.4053	27.8308	0.2498	1.1891
chrX	21857655	21875720	YY2	1985	3140	3656	6796	9.2427	10.99	0.2498	1.1891
chr1	43855555	43878462	C1orf84	2823	499	581	1080	1.0328	1.2281	0.2498	1.1891
chr9	34086380	34126771	DCAF12	3671	11214	13056	24270	17.8486	21.2217	0.2497	1.189
chrX	40440215	40465887	ATP6AP2	2035	15666	18238	33904	44.9802	53.4769	0.2496	1.1889
chr8	145064225	145067583	GRINA	2165	40310	46927	87237	108.788	129.336	0.2496	1.1889
chr19	6531009	6535939	TNFSF9	1665	12429	14469	26898	43.6164	51.8535	0.2496	1.1889
chr22	38302345	38338025	MICALL1	3864	8525	9924	18449	12.891	15.3251	0.2495	1.1888
chr18	77724581	77730820	HSBP1L1	748	5188	6039	11227	40.5253	48.1745	0.2494	1.1887
chr5	132086508	132113561	39332	5903	7859	9148	17007	7.779	9.2471	0.2494	1.1887
chr11	62392299	62414104	GANAB	3932	179593	209030	388623	266.873	317.211	0.2493	1.1886
chr8	22993103	23021540	TNFRSF10D	3532	604	703	1307	0.9992	1.1876	0.2493	1.1886
chr1	40627040	40706592	RLF	6962	4486	5221	9707	3.7649	4.4748	0.2492	1.1886
chr9	74298281	74383800	TMEM2	6523	7535	8769	16304	6.7494	8.0215	0.2491	1.1885
chr1	110602997	110613322	ALX3	1477	843	981	1824	3.3348	3.9632	0.249	1.1884
chr7	135611504	135662204	MTPN	3882	17164	19973	37137	25.834	30.7002	0.249	1.1884
chrX	122993661	123047821	XIAP	8506	4327	5035	9362	2.9723	3.5321	0.2489	1.1883
chr2	131805449	131851004	FAM168B	5405	21436	24943	46379	23.1727	27.5364	0.2489	1.1883
chr4	166128769	166244307	KLHL2	3362	3133	3645	6778	5.4449	6.4692	0.2487	1.1881
chr19	36604611	36606206	POLR2I	897	8123	9450	17573	52.9118	62.8627	0.2486	1.1881
chr12	7079943	7105520	EMG1	1699	10181	11844	22025	35.0127	41.5967	0.2486	1.188
chr9	99148226	99180669	ZNF367	4319	5541	6446	11987	7.4961	8.9055	0.2486	1.188
chr17	9153788	9479275	STX8	967	1987	2311	4298	12.006	14.2602	0.2482	1.1878
chr18	22006608	22033492	IMPACT	4882	3735	4344	8079	4.4701	5.3094	0.2482	1.1877
chr1	115110182	115124265	BCAS2	1299	3286	3821	7107	14.7804	17.5518	0.2479	1.1875
chr19	45854648	45873845	ERCC2	4485	11817	13740	25557	15.3948	18.2801	0.2478	1.1874
chr2	27994583	28002608	MRPL33	518	3903	4538	8441	44.0248	52.2743	0.2478	1.1874
chr9	20658308	20995954	KIAA1797	6125	10490	12196	22686	10.0069	11.8813	0.2477	1.1873
chr3	99979685	100044078	TBC1D23	4079	4969	5777	10746	7.1178	8.4509	0.2477	1.1873
chr3	39183343	39196053	CSRNP1	3252	1347	1566	2913	2.4202	2.8734	0.2476	1.1873
chr19	2732201	2740074	SLC39A3	4027	5949	6916	12865	8.6316	10.2477	0.2476	1.1872
chr14	62162118	62214977	HIF1A	4062	17189	19982	37171	24.7251	29.353	0.2475	1.1872
chr2	121493198	121709339	hGli2	1061	154	179	333	0.8481	1.0067	0.2473	1.187
chr4	76439653	76468263	THAP6	5514	1097	1275	2372	1.1624	1.3797	0.2472	1.1869
chr12	112563348	112591407	TRAFD1	3445	11036	12826	23862	18.7176	22.2155	0.2472	1.1869
chr16	70695107	70719954	MTSS1L	4976	16271	18910	35181	19.1057	22.6759	0.2472	1.1869
chr7	1192543	1199855	ZFAND2A	917	1511	1756	3267	9.6277	11.4264	0.2471	1.1868
chr17	26904584	26926056	SPAG5	3806	29907	34752	64659	45.9126	54.4834	0.2469	1.1867
chr13	40229763	40365802	COG6	7005	2354	2735	5089	1.9635	2.3297	0.2467	1.1865
chr6	44095375	44123255	TMEM63B	3655	17561	20401	37962	28.0731	33.3056	0.2466	1.1864
chr20	33104203	33128761	DYNLRB1	1475	11089	12882	23971	43.9267	52.1128	0.2465	1.1864
chr5	83238125	83680611	EDIL3	3841	1398	1624	3022	2.1266	2.5229	0.2465	1.1863
chr15	75491232	75504508	C15orf39	4695	7053	8191	15244	8.7774	10.4101	0.2461	1.186
chr6	33282182	33285719	ZBTB22	2728	2256	2620	4876	4.832	5.7307	0.2461	1.186
chr2	28615778	28637514	FOSL2	4054	11760	13649	25409	16.9493	20.0896	0.2452	1.1853
chr17	66031847	66042969	KPNA2	2317	40661	47185	87846	102.537	121.515	0.245	1.1851
chr15	66161795	66181791	RAB11A	2392	10312	11966	22278	25.1889	29.8498	0.2449	1.185
chr3	186256232	186264491	CRYGS	1152	281	326	607	1.4252	1.6886	0.2446	1.1848
chr13	100634318	100639018	ZIC2	2681	4205	4878	9083	9.1643	10.8567	0.2445	1.1847
chrX	44382885	44402221	FUNDC1	1169	1569	1820	3389	7.8422	9.2899	0.2444	1.1846
chr17	80202241	80231573	CKId	2391	17274	20035	37309	42.2125	49.9992	0.2442	1.1845
chr4	1283671	1333924	MAEA	3844	11250	13048	24298	17.1	20.2542	0.2442	1.1845
chr1	171669297	171711214	VAMP4	4099	995	1154	2149	1.4183	1.6799	0.2442	1.1844
chr3	50305039	50314570	SEMA3B	3696	50076	58076	108152	79.1636	93.7601	0.2441	1.1844
chr1	100503788	100548927	HIAT1	2635	19329	22415	41744	42.8605	50.7588	0.244	1.1843
chr16	67927174	67963580	PSKH1	3862	7411	8594	16005	11.2122	13.2781	0.244	1.1843
chr19	7599042	7626652	PNPLA6	4891	21166	24543	45709	25.2854	29.9422	0.2439	1.1842
chr6	32148745	32152023	RAGE	1413	1461	1694	3155	6.0414	7.1536	0.2438	1.1841
chr12	54410641	54429142	HOXC5	2167	571	662	1233	1.5396	1.8229	0.2437	1.184
chr3	49209067	49213918	KLHDC8B	2470	910	1055	1965	2.1526	2.5486	0.2436	1.184
chr7	4683387	4811074	FOXK1	12287	19213	22273	41486	9.1364	10.8165	0.2435	1.1839
chr1	154916560	154928567	PBXIP1	3718	7019	8136	15155	11.0305	13.0574	0.2434	1.1838
chr14	35030617	35099366	SNX6	3264	6119	7091	13210	10.9536	12.9632	0.243	1.1835
chr15	52599479	52821247	MYO5A	12225	9799	11355	21154	4.6834	5.5423	0.2429	1.1834
chr7	120590816	120615702	ING3	7407	1795	2080	3875	1.416	1.6756	0.2429	1.1834
chr20	55926144	55953518	RAE1	2720	9163	10617	19780	19.6833	23.2909	0.2428	1.1833
chr1	11980123	11986480	KIAA2013	2800	9178	10634	19812	19.1522	22.6617	0.2427	1.1832
chr1	180942178	180992046	STX6	4544	6829	7912	14741	8.7811	10.3897	0.2427	1.1832
chr1	36621802	36646436	MAP7D1	3425	14889	17250	32139	25.4	30.0526	0.2427	1.1832
chr10	35298807	35379546	CUL2	3399	8275	9587	17862	14.2248	16.83	0.2426	1.1832
chr16	730114	732767	STUB1	1690	28114	32568	60682	97.1995	114.989	0.2425	1.183
chr5	132211071	132299354	AFF4	10340	15710	18197	33907	8.8774	10.5011	0.2423	1.1829
chr2	160569009	160625083	39147	3767	6642	7693	14335	10.3022	12.1858	0.2422	1.1828
chr4	1205227	1242908	CTBP1	2493	25373	29385	54758	59.4672	70.3326	0.2421	1.1827
chr19	8367010	8373239	CD320	1250	19502	22585	42087	91.1585	107.811	0.2421	1.1827
chr11	18553244	18610281	UEVLD	2470	1164	1348	2512	2.7535	3.2565	0.242	1.1827
chr12	110872706	110888158	ARPC3	883	4479	5187	9666	29.638	35.0517	0.242	1.1827
chr8	71024266	71316020	NCOA2	6157	8005	9270	17275	7.5966	8.9839	0.242	1.1826
chr20	627269	633890	SRXN1	2563	4949	5731	10680	11.2823	13.3424	0.242	1.1826
chr9	129567284	129600485	ZBTB43	5970	3199	3704	6903	3.1309	3.7021	0.2418	1.1824
chr19	41836650	41859816	TGFB1	2346	9776	11319	21095	24.3479	28.7895	0.2417	1.1824
chr20	34236887	34252848	RBM12	6631	17285	20013	37298	15.2307	18.0089	0.2417	1.1824
chr11	107879407	107978484	CUL5	6383	4570	5291	9861	4.1833	4.9461	0.2417	1.1824
chr17	43299291	43324681	FMNL1	4422	18838	21808	40646	24.8911	29.4273	0.2415	1.1822
chr12	69633316	69668137	CPSF6	6729	27547	31884	59431	23.9195	28.2733	0.2413	1.182
chr7	129710348	129773593	KLHDC10	4471	4707	5448	10155	6.1513	7.2709	0.2412	1.182
chr6	110931180	111136837	CDC2L6	6393	4231	4897	9128	3.8669	4.5707	0.2412	1.182
chr2	23755454	23931481	KLHL29	10397	5186	6001	11187	2.9144	3.444	0.2409	1.1817
chr4	4291923	4323512	ZNF509	2942	452	523	975	0.8977	1.0607	0.2408	1.1816
chr7	72023728	72298813	TYW1B	3449	1874	2168	4042	3.1747	3.7508	0.2406	1.1814
chr2	173292081	173371181	ITGA6	6044	6975	8069	15044	6.7429	7.9662	0.2405	1.1814
chr19	44047463	44079730	XRCC1	2102	10071	11650	21721	27.9942	33.071	0.2404	1.1814
chr1	2121236	2123179	BC018779	1943	504	583	1087	1.5156	1.7904	0.2404	1.1813
chr16	29624423	29625038	MMAA	615	772	893	1665	7.3345	8.6642	0.2404	1.1813
chr5	21459588	21497349	GUSBL2	747	1634	1890	3524	12.7808	15.0971	0.2403	1.1812
chr11	120207945	120360645	ARHGEF12	9790	29933	34617	64550	17.8647	21.0989	0.2401	1.181
chr1	93811477	93828146	DR1	3206	7191	8316	15507	13.1055	15.4776	0.24	1.181
chr7	27185115	27187368	HOXA6	863	326	377	703	2.2072	2.6067	0.24	1.181
chr5	65222383	65376850	ERBB2IP	7183	14112	16319	30431	11.4792	13.5563	0.2399	1.1809
chr1	154947117	154951724	CKS1B	923	7695	8898	16593	48.7119	57.5234	0.2399	1.1809
chr9	19049371	19051019	RRAGA	1648	6440	7446	13886	22.8327	26.96	0.2397	1.1808
chr7	129251554	129396920	NRF1	3679	3879	4483	8362	6.1605	7.271	0.2391	1.1803
chr22	47022647	47075687	GRAMD4	4374	3635	4201	7836	4.8557	5.731	0.2391	1.1802
chr3	73046118	73115011	PPP4R2	1462	2962	3423	6385	11.8377	13.9705	0.239	1.1802
chr1	70876954	70905252	CTH	1862	2821	3260	6081	8.8522	10.447	0.239	1.1802
chr1	77554668	77685132	PIGK	5536	8422	9732	18154	8.8889	10.4896	0.2389	1.1801
chr2	120770668	120936694	EPB41L5	7347	2824	3263	6087	2.2459	2.6501	0.2388	1.18
chr5	89689530	89705603	CETN3	979	1139	1316	2455	6.7978	8.021	0.2387	1.1799
chr19	57702868	57734212	ZNF264	12160	2518	2909	5427	1.2099	1.4275	0.2386	1.1798
chrX	70338405	70362303	MED12	6977	18948	21890	40838	15.868	18.7211	0.2385	1.1798
chr2	201936461	201950471	NDUFB3	753	2602	3006	5608	20.1902	23.8203	0.2385	1.1798
chr14	78226892	78236085	C14orf178	891	174	201	375	1.141	1.3461	0.2384	1.1797
chr11	62382768	62389449	B3GAT3	1855	4466	5159	9625	14.067	16.5949	0.2384	1.1797
chr3	47324329	47388305	KLHL18	7044	3680	4251	7931	3.0525	3.601	0.2384	1.1797
chr9	123940415	123964365	RAB14	4362	9530	11007	20537	12.7654	15.0569	0.2382	1.1795
chr4	142142048	142155848	ZNF330	1888	5924	6841	12765	18.3333	21.6208	0.2379	1.1793
chr19	617222	633568	POLRMT	3800	9007	10401	19408	13.8492	16.3322	0.2379	1.1793
chr10	13142081	13180276	OPTN	3691	2637	3045	5682	4.1744	4.9226	0.2379	1.1792
chr15	57967165	58009752	GRINL1A	5391	3501	4042	7543	3.7945	4.4738	0.2376	1.179
chrX	18443724	18671747	CDKL5	3516	809	934	1743	1.3444	1.5851	0.2376	1.179
chr1	151032150	151040972	MLLT11	2157	369	426	795	0.9995	1.1785	0.2375	1.179
chr12	93166285	93323107	EEA1	8002	4360	5033	9393	3.1836	3.753	0.2374	1.1789
chr14	58894119	59015548	KIAA0586	6822	2896	3343	6239	2.4804	2.924	0.2374	1.1789
chr5	140027383	140042064	IK	1943	10931	12618	23549	32.8712	38.75	0.2374	1.1788
chr19	48885826	48894810	KDELR1	1888	21526	24847	46373	66.6177	78.5282	0.2373	1.1788
chr3	135867759	135914688	MSL2	4770	5813	6709	12522	7.1205	8.3925	0.2371	1.1786
chr16	88762909	88772800	RNF166	1847	4795	5534	10329	15.1688	17.8783	0.2371	1.1786
chr19	18284578	18288927	IFI30	1032	49218	56801	106019	278.659	328.42	0.237	1.1786
chr1	161070346	161087866	PFDN2	641	7656	8835	16491	69.7866	82.2436	0.237	1.1785
chr12	122755980	122907116	CLIP1	6056	22728	26228	48956	21.9282	25.8424	0.237	1.1785
chr12	7966397	8088892	SLC2A3	6679	28014	32324	60338	24.5071	28.878	0.2368	1.1784
chr1	249104650	249120154	SH3BP5L	3561	5912	6821	12733	9.7004	11.4296	0.2367	1.1783
chr4	57829516	57843826	C4orf14	2271	6033	6960	12993	15.5219	18.2871	0.2365	1.1782
chr1	16450831	16482564	EPHA2	4012	7914	9130	17044	11.5256	13.5789	0.2365	1.1781
chr5	72251807	72386348	FCHO2	5334	4569	5270	9839	5.0049	5.8954	0.2362	1.1779
chr13	39584002	39612252	C13orf23	5207	5302	6115	11417	5.9495	7.0075	0.2361	1.1778
chr3	47892179	48130769	MAP4	13523	58847	67863	126710	25.4261	29.9443	0.236	1.1777
chr11	27360060	27384795	CCDC34	2943	6068	6997	13065	12.0471	14.1865	0.2358	1.1776
chr17	79670406	79674548	MRPL12	1000	18847	21732	40579	110.121	129.674	0.2358	1.1776
chr6	149887527	149912067	C6orf72	1567	2909	3354	6263	10.8468	12.7717	0.2357	1.1775
chr5	167982629	168006588	PANK3	3359	4486	5172	9658	7.8033	9.1876	0.2356	1.1774
chrX	153051221	153059967	IDH3G	2049	14459	16670	31129	41.2311	48.5453	0.2356	1.1774
chr18	48494386	48514489	ELAC1	2506	373	430	803	0.8697	1.0239	0.2355	1.1773
chr8	103216731	103251346	RRM2B	5146	2546	2935	5481	2.8908	3.4032	0.2354	1.1773
chr22	41641615	41682216	RANGAP1	5239	41911	48307	90218	46.7421	55.0193	0.2352	1.1771
chr8	144873089	144897549	SCRIB	5290	54514	62829	117343	60.2116	70.8693	0.2351	1.177
chr9	72658496	72841888	MAMDC2	3618	26810	30899	57709	43.2969	50.96	0.2351	1.177
chr17	28804425	28853831	GOSR1	5728	5708	6578	12286	5.8225	6.8524	0.235	1.1769
chr14	95552564	95624347	KIAA0928	8127	5564	6411	11975	4.0002	4.7071	0.2347	1.1767
chr17	56422538	56429563	SUPT4H1	1491	6342	7307	13649	24.8529	29.2425	0.2347	1.1766
chr17	42396992	42402217	SLC25A39	1623	49365	56872	106237	177.717	209.09	0.2345	1.1765
chr1	23410515	23504301	LUZP1	9442	5724	6594	12318	3.5421	4.1671	0.2344	1.1765
chr3	128338812	128399918	RPN1	2663	67486	77734	145220	148.071	174.178	0.2343	1.1763
chr16	23690200	23701688	PLK1	2169	29055	33467	62522	78.2689	92.0684	0.2343	1.1763
chr20	43124864	43150726	SERINC3	2851	13781	15873	29654	28.2431	33.2212	0.2342	1.1763
chr22	19701986	19712297	39329	5124	1107	1275	2382	1.2623	1.4848	0.2342	1.1762
chr11	66330935	66336047	CTSF	2013	16567	19081	35648	48.0871	56.5602	0.2341	1.1762
chrX	57146115	57147979	SPIN2B	1261	1865	2148	4013	8.6416	10.1642	0.2341	1.1762
chr14	103059232	103196912	RCOR1	5518	8114	9345	17459	8.5917	10.1053	0.2341	1.1762
chr10	121410881	121437327	BAG3	2567	6705	7722	14427	15.2616	17.9497	0.2341	1.1761
[truncated: 9,574 more rows]
