# Supplementary material for: Polyadenylation-Dependent Control of Long Noncoding RNA Expression by the Poly(A)-Binding Protein Nuclear 1
Source: PLoS Genet. 2012 Nov 15;8(11):e1003078. doi: 10.1371/journal.pgen.1003078 (PMC3499365; doi:10.1371/journal.pgen.1003078)
Supplement: Table S3 — Table showing lncRNA genes with RPKM >1 in a least one sample. RNA genes >200 nucleotides, annotated in the Human lincRNA catalog, the lncRNA database, and the Noncode database, combined to eliminate redundancies. lncRNA genes up-regulated and down-regulated >2-fold are shaded in green and orange, respectively. (XLS) [file pgen.1003078.s014.xls]

## Sheet: Sheet1
Table S3. lncRNA genes with RPKM >1 in a least one sample : RNA genes > 200 nucleotides, annotated in the Human lincRNA catalog, the lncRNA database, and the Noncode database, combined to eliminate redundancies. lncRNA genes up-regulated and down-regulated > 2-fold are shaded in green and orange, respectively.
chr	start	end	gene	length	reads_NT4	reads_si6	sumReads	RPKM_NT4	RPKM_si6	log_FC	FC
chr16	2204524	2205605	U60	1083	8691	75340	84031	46.8888	415.098	3.1461	8.8528
chr1	47897808	47900312	MGC12982	2506	601	4684	5285	1.4013	11.1529	2.9926	7.9592
chr17	623631	624326	TCONS_00025799	697	29	204	233	0.2431	1.7464	2.8448	7.1839
chr5	12554002	12574748	TCONS_00009606	20748	1217	6884	8101	0.3427	1.9798	2.5302	5.7766
chr7	158766826	158775603	TCONS_00013659;TCONS_00013660	8779	12193	61152	73345	8.1151	41.5642	2.3567	5.1218
chr11	2397411	2398418	TCONS_00019823;TCONS_00019824	1009	45	220	265	0.2606	1.301	2.3198	4.9927
chr7	134855676	134857223	TCONS_00014220	1549	95	456	551	0.3583	1.7566	2.2933	4.9019
chr11	61740186	61744173	TCONS_00019645	3989	170	705	875	0.249	1.0546	2.0824	4.2351
chr16	87351111	87351639	TCONS_00024900;TCONS_00024899	530	137	468	605	1.5103	5.2689	1.8026	3.4886
chr18	74528065	74534241	TCONS_00026577;TCONS_00026578;TCONS_00026579	6178	379	1273	1652	0.3584	1.2295	1.7783	3.4302
chr9	138359934	138364094	TCONS_00015775	4162	387	1258	1645	0.5433	1.8036	1.731	3.3197
chr4	37003464	37020619	TCONS_00008038	17157	988	3169	4157	0.3365	1.1021	1.7118	3.2756
chr6	6891670	6899653	TCONS_00011670	7985	1411	4492	5903	1.0325	3.3567	1.701	3.2512
chr6	1605724	1607304	TCONS_00011636	1582	176	556	732	0.65	2.0971	1.6898	3.2262
chr8	100012216	100014725	TCONS_00014805	2511	149	452	601	0.3467	1.0741	1.6313	3.098
chr11	65190270	65194001	105,NEAT1;STAT_utron,TSU_RNA,+;165,TncRNA	3733	216700	618812	835512	339.179	989.132	1.5441	2.9163
chr11	71159586	71163181	TCONS_00019374	3597	575	1638	2213	0.934	2.7172	1.5406	2.9092
chr13	91508606	91510192	TCONS_00022082	1588	166	472	638	0.6108	1.7736	1.5379	2.9038
chr13	95954705	95956400	TCONS_00021689	1697	180	508	688	0.6198	1.7862	1.5271	2.8822
chr19	46684560	46699677	TCONS_00027056	15119	1220	3428	4648	0.4715	1.3529	1.5208	2.8695
chr1	25579798	25594375	TCONS_00000490;TCONS_00002308;TCONS_00001430;TCONS_00001431	14579	1991	5541	7532	0.7979	2.2678	1.507	2.8421
chr4	189080968	189082292	TCONS_00008978;TCONS_00008378;TCONS_00007698	1326	244	674	918	1.0752	3.033	1.4962	2.821
chr7	39659893	39662091	TCONS_00013782	2200	147	403	550	0.3904	1.093	1.4853	2.7997
chr5	36864527	36876758	TCONS_00009639;TCONS_00010663	12233	4320	11717	16037	2.0634	5.7153	1.4698	2.7699
chr22	42760406	42765213	TCONS_00029485;TCONS_00029486;TCONS_00029350	4809	1385	3745	5130	1.6828	4.6468	1.4654	2.7614
chr15	23812616	23814442	ZNF127_AS,ZNF127_AS_RNA,-	1828	431	1163	1594	1.3776	3.7963	1.4624	2.7557
chr3	195367106	195377620	TCONS_00007073;TCONS_00006377;TCONS_00007074;TCONS_00006378	10516	1847	4965	6812	1.0262	2.8172	1.4569	2.7452
chrX	46404928	46407667	TCONS_00016919	2741	808	2147	2955	1.7224	4.6739	1.4402	2.7136
chr3	195362629	195366725	TCONS_00006375;TCONS_00007072;TCONS_00006376	4098	2087	5537	7624	2.9756	8.0622	1.438	2.7094
chr1	149590752	149592305	TCONS_00000639;TCONS_00000305	1555	164	434	598	0.6162	1.6654	1.4343	2.7025
chr15	69752807	69755111	TCONS_00023721;TCONS_00023722	2306	214	559	773	0.5422	1.4465	1.4156	2.6676
chr9	125693949	125702604	TCONS_00016692;TCONS_00015585	8657	840	2124	2964	0.5669	1.464	1.3686	2.5823
chr1	84542062	84543594	TCONS_00001546	1534	676	1682	2358	2.5748	6.5427	1.3454	2.541
chr2	55852073	55858572	TCONS_00003286	6501	534	1269	1803	0.4799	1.1648	1.2791	2.4269
chr14	95999192	96000465	U93;U93,scaRNA,-	1275	882	2095	2977	4.0419	9.8045	1.2784	2.4257
chr10	128591477	128593409	TCONS_00018637	1934	701	1664	2365	2.1178	5.1339	1.2775	2.4242
chr14	20811230	20811566	H1_RNA,RNase_P_RNA_(_classalias:rnpB_),-	338	450	1062	1512	7.779	18.7483	1.2691	2.4101
chr2	105950391	105953444	TCONS_00004365;TCONS_00004366	3055	812	1895	2707	1.553	3.7013	1.253	2.3833
chr1	100728863	100731675	TCONS_00001608;TCONS_00000587;TCONS_00001609	2814	273	633	906	0.5668	1.3422	1.2436	2.3679
chr17	62222938	62224330	U104;ACA62	1394	3480	7947	11427	14.5863	34.0168	1.2216	2.3321
chrX	114999954	115005242	TCONS_00017455	5290	23966	53943	77909	26.4709	60.8461	1.2008	2.2986
chr15	79709125	79709672	TCONS_00023478	549	66	148	214	0.7024	1.6086	1.1954	2.29
chr16	3980005	4002464	TCONS_00024948;TCONS_00024949;TCONS_00024562;TCONS_00024563;TCONS_00024564;TCONS_00024565;TCONS_00024950	22461	2018	4519	6537	0.525	1.2005	1.1934	2.2869
chr3	197374634	197381274	TCONS_00006773	6642	3354	7494	10848	2.9505	6.7324	1.1902	2.2818
chr1	44410042	44412222	TCONS_00000510;TCONS_00000511;TCONS_00000512	2182	176	391	567	0.4713	1.0692	1.1819	2.2688
chr2	47562454	47562652	BC200-alpha,BC200_RNA,+;BC200,BC200_RNA,+	200	185	410	595	5.4047	12.2323	1.1784	2.2633
chr21	9826394	9827719	TCONS_00029068;TCONS_00029071;TCONS_00029069;TCONS_00029072	1327	183289	405159	588448	807.037	1821.83	1.1747	2.2574
chr17	7771139	7777030	TCONS_00025133	5893	1061	2318	3379	1.052	2.3471	1.1578	2.2311
chr7	129246527	129251435	TCONS_00013953	4910	908	1923	2831	1.0805	2.337	1.1129	2.1628
chr18	77437294	77439307	TCONS_00026747	2015	440	931	1371	1.2759	2.7569	1.1116	2.1608
chr2	747658	748672	TCONS_00005055;TCONS_00005056;TCONS_00005057;TCONS_00005058	1016	262	554	816	1.5067	3.2536	1.1106	2.1594
chr10	88281702	88282442	TCONS_00017851;TCONS_00018262	742	191	397	588	1.504	3.1926	1.0859	2.1227
chr21	46419129	46424641	TCONS_00028763;TCONS_00029315	5514	1621	3327	4948	1.7177	3.6003	1.0677	2.096
chr2	36581893	36582643	TCONS_00005129;TCONS_00004205	752	161	330	491	1.2509	2.6185	1.0657	2.0932
chr1	44404330	44406128	TCONS_00002373	1800	306	609	915	0.9933	2.0188	1.0232	2.0325
chr7	154795154	154806833	TCONS_00014235;TCONS_00013639;TCONS_00013640;TCONS_00013641;TCONS_00013642;TCONS_00013643;TCONS_00013644;TCONS_00013645;TCONS_00013647	11681	1449	2871	4320	0.7248	1.4666	1.0168	2.0234
chr15	83681104	83683004	TCONS_00023489	1902	190	374	564	0.5837	1.1733	1.0074	2.0102
chr1	23608315	23610575	TCONS_00001416	2262	522	1027	1549	1.3484	2.7091	1.0066	2.0092
chr21	44818608	44821738	TCONS_00029046	3132	437	856	1293	0.8152	1.6308	1.0003	2.0004
chr2	20724742	20739936	TCONS_00004164;TCONS_00004165;TCONS_00005101;TCONS_00005098;TCONS_00005099;TCONS_00004166;TCONS_00005102;TCONS_00005103;TCONS_00005104;TCONS_00005105;TCONS_00004167	15196	1462	2802	4264	0.5621	1.1003	0.9688	1.9572
chr2	85190235	85194330	TCONS_00003752	4097	631	1209	1840	0.8999	1.7608	0.9684	1.9567
chr7	104653694	104654601	TCONS_00014390;TCONS_00013916;TCONS_00013917	909	810	1535	2345	5.2065	10.0762	0.9526	1.9353
chr19	781007	789791	TCONS_00027152;TCONS_00027153;TCONS_00026862	8786	3387	6418	9805	2.2524	4.3588	0.9524	1.9351
chr20	50448336	50479450	TCONS_00028064	31116	14040	26600	40640	2.6364	5.101	0.9522	1.9348
chr11	82783119	82802317	TCONS_00019104;TCONS_00019409;TCONS_00019410;TCONS_00019411;TCONS_00019412;TCONS_00019413;TCONS_00019414;TCONS_00019415;TCONS_00019416	19200	5905	11076	16981	1.797	3.4422	0.9377	1.9155
chr14	50320334	50331182	7SL_RNA,SRP_7SL_RNA_(_classalias:7S,_7SL_),-;TCONS_00022986;TCONS_00022987;TCONS_00022740;7SL_RNA,SRP_7SL_RNA_(_classalias:7S,_7SL_),-;SRP,SRP_7SL_RNA_(_classalias:7S,_7SL_),-;7S_RNA,SRP_7SL_RNA_(_classalias:7S,_7SL_),-	10850	11451	21454	32905	6.1665	11.7986	0.9361	1.9133
chr11	309549	311059	TCONS_00020033	1512	256	479	735	0.9893	1.8903	0.9342	1.9108
chr3	14240060	14242619	TCONS_00005744	2561	288	530	818	0.6571	1.2349	0.9102	1.8794
chr11	18610355	18612384	TCONS_00019588	2031	202	364	566	0.5811	1.0694	0.8799	1.8402
chr1	28832497	28836145	159,SNHG3;U17a;U17b;snoRNA,snoRNA,+;U17A,snoRNA,+;E1b_snoRNA,snoRNA,+;E1_snoRNA,snoRNA,+;E1b_snoRNA,snoRNA,+;U17B,snoRNA,+	3650	16276	29192	45468	26.0545	47.7226	0.8731	1.8316
chr3	15780022	15780255	7SL_RNA,SRP_7SL_RNA_(_classalias:7S,_7SL_),+	235	3708	6634	10342	92.1934	168.446	0.8696	1.8271
chr21	44299768	44303944	TCONS_00029037;TCONS_00029038;TCONS_00029039;TCONS_00029230	4178	462	813	1275	0.6461	1.1611	0.8457	1.7971
chr1	225634945	225653044	TCONS_00000745;TCONS_00000746;TCONS_00001845	18101	2451	4292	6743	0.7912	1.4149	0.8386	1.7883
chr10	133772474	133773354	TCONS_00018859	882	201	351	552	1.3315	2.3746	0.8346	1.7833
chr9	9442060	9442293	7SL_RNA,SRP_7SL_RNA_(_classalias:7S,_7SL_),+	235	3901	6754	10655	96.9921	171.493	0.8222	1.7681
chr9	35657748	35658013	Th_RNA,RNase_MRP_RNA,-;RNase_MRP_RNA,RNase_MRP_RNA,-;RNase_MRP_RNA,RNase_MRP_RNA,-;RNase_MRP_RNA,RNase_MRP_RNA,-;RNase_MRP_RNA,RNase_MRP_RNA,-;RNase_MRP_RNA,RNase_MRP_RNA,-;RNase_MRP_RNA,RNase_MRP_RNA,-;RNase_MRP_RNA,RNase_MRP_RNA,-;RNase_MRP_RNA,RNase_MR	267	2182	3760	5942	47.7498	84.0292	0.8154	1.7598
chr5	8457804	8463207	TCONS_00009234	5405	1959	3316	5275	2.1177	3.6608	0.7896	1.7286
chr14	50053297	50053595	7L1_RNA,SRP_7SL_RNA_(_classalias:7S,_7SL_),+;7SL_RNA,SRP_7SL_RNA_(_classalias:7S,_7SL_),+;140,7SL	300	13085	21849	34934	254.848	434.574	0.77	1.7052
chr8	99057943	99059895	TCONS_00015327	1954	310	514	824	0.927	1.5696	0.7598	1.6933
chr5	179719195	179722252	TCONS_00010210;TCONS_00009562	3059	1404	2322	3726	2.6817	4.5294	0.7561	1.689
chr10	75540423	75541626	TCONS_00018537	1205	382	631	1013	1.8523	3.1246	0.7544	1.6869
chr5	37071723	37072810	TCONS_00010304	1089	163	269	432	0.8746	1.4739	0.753	1.6853
chr6	44041650	44045688	TCONS_00011305	4040	450	734	1184	0.6508	1.0841	0.7362	1.6657
chr5	654144	654461	TCONS_00010868	319	70	113	183	1.2821	2.1137	0.7212	1.6486
chr5	180261303	180262711	TCONS_00011109	1410	456	725	1181	1.8896	3.0681	0.6993	1.6237
chr6	72117911	72130521	TCONS_00012755;TCONS_00012211;TCONS_00011136;TCONS_00011518;TCONS_00011519;TCONS_00012212	12612	2252	3576	5828	1.0433	1.6919	0.6975	1.6216
chr19	58412462	58413065	TCONS_00027818	605	179	284	463	1.7287	2.801	0.6962	1.6203
chr4	106058437	106061775	TCONS_00007807	3340	1421	2249	3670	2.4859	4.0179	0.6927	1.6163
chr19	14903114	14903564	TCONS_00026907	452	494	778	1272	6.3858	10.2706	0.6856	1.6083
chr15	83424197	83425322	ACA45	1127	288	453	741	1.4931	2.3984	0.6838	1.6063
chr11	72514717	72524259	TCONS_00019700	9544	1055	1621	2676	0.6459	1.0135	0.65	1.5691
chr7	148822783	148823077	SRP,SRP_7SL_RNA_(_classalias:7S,_7SL_),-	296	34	52	86	0.6711	1.0483	0.6433	1.5619
chr3	197363226	197374167	TCONS_00006770;TCONS_00006771;TCONS_00006772	10943	6096	9311	15407	3.2549	5.0771	0.6414	1.5598
chr1	213028819	213031479	TCONS_00001813;TCONS_00000026	2662	407	611	1018	0.8933	1.3696	0.6165	1.5331
chr16	67525954	67540402	TCONS_00024870;TCONS_00024442	14450	1978	2956	4934	0.7998	1.2206	0.6099	1.5262
chr17	19090829	19092044	U3;u3,snoRNA,+;u3_snoRNA,snoRNA,+;u3_snoRNA,snoRNA,+;u3_snoRNA,snoRNA,+;u3,snoRNA,+	1217	2599	3884	6483	12.478	19.0433	0.6099	1.5262
chr17	2615677	2616452	TCONS_00025273	777	592	882	1474	4.4517	6.7733	0.6055	1.5215
chr17	4062960	4063995	TCONS_00026020;TCONS_00025805;TCONS_00025806;TCONS_00025807	1037	304	448	752	1.7129	2.5778	0.5897	1.505
chr16	3056586	3057373	TCONS_00024547	789	129	190	319	0.9553	1.4369	0.5889	1.5041
chr3	33839482	33840003	TCONS_00006467	523	84	123	207	0.9384	1.4033	0.5805	1.4954
chr17	19092842	19094057	U3-3	1217	1176	1722	2898	5.6461	8.443	0.5805	1.4954
chr22	31365262	31375380	TCONS_00029579;TCONS_00029325;Tug1,mRNAlike_lncRNA,+;120,TUG1;TCONS_00029410;TCONS_00029580;TCONS_00029336	10120	33198	48336	81534	19.1672	28.4999	0.5723	1.4869
chr16	87806997	87812947	TCONS_00024778;TCONS_00024779;TCONS_00024504	5952	1050	1526	2576	1.0308	1.5298	0.5697	1.4842
chr16	73092703	73093073	TCONS_00024725	372	102	148	250	1.6021	2.374	0.5673	1.4818
chr2	217074540	217084904	TCONS_00004015	10366	1538	2226	3764	0.8669	1.2813	0.5637	1.4781
chr10	102133333	102154987	TCONS_00017677;TCONS_00017715;TCONS_00018305;TCONS_00018306;TCONS_00018794;TCONS_00018795;TCONS_00018796;TCONS_00018797;TCONS_00018307;TCONS_00018798;TCONS_00018308	21656	3590	5168	8758	0.9686	1.424	0.5559	1.4701
chr17	18964725	18965940	U3-2	1217	810	1163	1973	3.8889	5.7022	0.5522	1.4663
chr1	161337812	161341753	TCONS_00000324	3943	1150	1628	2778	1.7041	2.4637	0.5318	1.4457
chr10	102819376	102820682	TCONS_00018588	1308	581	820	1401	2.5954	3.7408	0.5274	1.4413
chr4	3508422	3511160	TCONS_00009011	2740	523	737	1260	1.1153	1.605	0.5252	1.4391
chr17	18966733	18967948	U3-2B	1217	764	1075	1839	3.668	5.2707	0.523	1.4369
chr16	89883185	89894372	TCONS_00024918;TCONS_00024919	11189	1438	2008	3446	0.7509	1.0708	0.512	1.426
chr5	99715209	99723957	TCONS_00009228	8750	1378	1922	3300	0.9202	1.3107	0.5103	1.4244
chr21	10196442	10200843	TCONS_00029073	4403	1286	1792	3078	1.7066	2.4285	0.509	1.4231
chrX	135991638	135992593	TCONS_00017379	957	163	227	390	0.9952	1.4154	0.5081	1.4222
chr1	143188828	143189694	TCONS_00000294	868	204	284	488	1.3732	1.9523	0.5076	1.4217
chr17	19015233	19016448	U3-4	1217	600	835	1435	2.8806	4.094	0.5071	1.4212
chr2	61367900	61372109	TCONS_00004269;TCONS_00002665;TCONS_00003298;TCONS_00003299	4211	1261	1739	3000	1.7497	2.4642	0.494	1.4083
chr17	20691697	20692706	TCONS_00025860	1011	371	511	882	2.1441	3.0159	0.4922	1.4066
chr7	65564508	65565272	TCONS_00014317	766	129	177	306	0.984	1.3788	0.4867	1.4012
chr4	190197916	190198837	TCONS_00008385;TCONS_00008386;TCONS_00008387;TCONS_00008982;TCONS_00008983	923	159	218	377	1.0065	1.4093	0.4856	1.4002
chr21	9825744	9826388	TCONS_00029193	646	2222	3015	5237	20.0974	27.8489	0.4706	1.3857
chrX	54840303	54841432	U107	1131	695	943	1638	3.5905	4.9751	0.4706	1.3856
chr10	114578564	114590546	TCONS_00018337	11984	2374	3206	5580	1.1575	1.5963	0.4638	1.3791
chr5	87564712	87566949	TCONS_00009444;TCONS_00009445	2239	324	437	761	0.8455	1.1646	0.462	1.3774
chr3	160232195	160233523	U90;U90,scaRNA,-	1330	719	967	1686	3.1587	4.3384	0.4578	1.3735
chr17	75084889	75086074	ACA47	1187	829	1114	1943	4.0807	5.6	0.4566	1.3723
chr21	44742297	44751918	TCONS_00028945	9623	2237	2997	5234	1.3583	1.8584	0.4523	1.3682
chr2	122407226	122409244	TCONS_00002992;TCONS_00003839;TCONS_00002993;TCONS_00002719;TCONS_00002720	2020	623	830	1453	1.802	2.4518	0.4442	1.3606
chr19	10762495	10764555	TCONS_00027673;TCONS_00027183;TCONS_00027184	2062	1211	1607	2818	3.4315	4.6503	0.4385	1.3552
chr21	10206072	10208329	TCONS_00028963	2259	880	1167	2047	2.2761	3.0825	0.4375	1.3543
chr11	573801	575884	TCONS_00019162	2085	451	598	1049	1.2639	1.7114	0.4373	1.3541
chr15	83419351	83424081	TCONS_00023488	4732	802	1060	1862	0.9903	1.3366	0.4327	1.3498
chr3	96335999	96337059	TCONS_00007196;TCONS_00006915;TCONS_00007197;TCONS_00006916;TCONS_00006917;TCONS_00006918;TCONS_00006919;TCONS_00007198;TCONS_00006556	1062	25451	33252	58703	140.026	186.83	0.416	1.3343
chr11	46783439	46784548	HBII-166	1111	2303	3006	5309	12.1118	16.1446	0.4146	1.333
chr1	41430713	41432243	TCONS_00001475	1532	313	408	721	1.1938	1.5891	0.4127	1.3312
chr20	62258580	62260176	TCONS_00027984;TCONS_00027985;TCONS_00028269	1598	2871	3675	6546	10.4975	13.7225	0.3865	1.3072
chr21	46398627	46399160	TCONS_00029180;TCONS_00029181	535	436	556	992	4.7617	6.2012	0.3811	1.3023
chr18	47339893	47341312	mgU12-22/U4-8;U91	1421	1259	1605	2864	5.1768	6.7396	0.3806	1.3019
chr14	21668434	21675058	TCONS_00022389;TCONS_00022406	6626	1122	1426	2548	0.9894	1.2842	0.3762	1.2979
chr8	19134	20807	TCONS_00014550	1675	413	506	919	1.4407	1.8026	0.3233	1.2512
chr5	43012800	43019702	TCONS_00010322;TCONS_00010323;TCONS_00009278;TCONS_00009223	6904	2529	3098	5627	2.1403	2.6775	0.3231	1.251
chr17	79361985	79367286	TCONS_00025781	5303	19255	23536	42791	21.2153	26.4828	0.3199	1.2483
chr3	184042984	184044058	HBII-142	1076	15221	18508	33729	82.6531	102.636	0.3124	1.2418
chr6	31590356	31591486	ACA38	1132	1895	2304	4199	9.7812	12.1448	0.3123	1.2416
chr6	52860418	52860748	7SK_RNA,7SK_RNA,+;7SK_RNA,7SK_RNA,+;7SK_RNA,7SK_RNA,+;190,7SK	332	4259	5142	9401	74.9545	92.4161	0.3021	1.233
chr5	139929654	139937677	117,SRA;SRA_RNA,SRA_RNA,-	8025	3239	3890	7129	2.3583	2.8924	0.2945	1.2265
chr2	74375172	74378010	TCONS_00002706;TCONS_00003733;TCONS_00002707;TCONS_00002708;TCONS_00003734	2840	831	996	1827	1.7097	2.0926	0.2916	1.224
chr19	58916679	58919842	TCONS_00027438;TCONS_00027829;TCONS_00027828;TCONS_00027439;TCONS_00027830;TCONS_00027440	3165	1671	1983	3654	3.0848	3.7385	0.2773	1.2119
chr22	50775556	50778196	TCONS_00029742;TCONS_00029743	2642	483	573	1056	1.0682	1.2941	0.2768	1.2115
chr22	39714557	39715617	U43	1062	5789	6806	12595	31.8498	38.2403	0.2638	1.2006
chr15	50655998	50660475	TCONS_00023262	4479	4220	4955	9175	5.505	6.6011	0.262	1.1991
chr11	9449813	9451000	ACA23	1189	858	1007	1865	4.2163	5.0536	0.2613	1.1986
chr18	47015114	47016177	U58C	1065	5095	5968	11063	27.9526	33.4374	0.2585	1.1962
chr17	7477531	7478664	ACA48	1135	16566	19311	35877	85.2805	101.522	0.2515	1.1905
chr19	5558180	5581225	TCONS_00026760;TCONS_00026823;TCONS_00027166	23047	5895	6820	12715	1.4945	1.7657	0.2406	1.1815
chr7	158799213	158818927	TCONS_00013108;TCONS_00012854;TCONS_00013109;TCONS_00013661;TCONS_00013662;TCONS_00013663	19716	3598	4152	7750	1.0663	1.2566	0.2369	1.1785
chr16	30597224	30604441	TCONS_00024362	7219	1562	1793	3355	1.2642	1.482	0.2293	1.1723
chr11	93454180	93455531	mgU2-19/30	1353	1466	1682	3148	6.3309	7.4179	0.2286	1.1717
chr2	243173849	243176660	TCONS_00003525;TCONS_00004653	2813	493	565	1058	1.024	1.1985	0.227	1.1704
chr16	2014685	2015810	ACA64	1127	1295	1477	2772	6.7139	7.8201	0.22	1.1648
chr1	149615886	149616884	TCONS_00002158;TCONS_00002157;TCONS_00001143	1000	1612	1836	3448	9.4187	10.9553	0.218	1.1631
chr4	84009930	84010393	TCONS_00008143;TCONS_00008144	465	478	543	1021	6.0062	6.9679	0.2143	1.1601
chr4	152588376	152591653	TCONS_00007658;TCONS_00008904	3279	2367	2688	5055	4.2178	4.8915	0.2138	1.1597
chr13	100738209	100741195	TCONS_00022099	2988	753	853	1606	1.4725	1.7034	0.2102	1.1569
chr16	2693655	2696113	TCONS_00024244	2460	2494	2794	5288	5.9237	6.7771	0.1942	1.1441
chr14	19894369	19904570	TCONS_00022343	10203	2216	2462	4678	1.269	1.4398	0.1822	1.1346
chr4	119199845	119200974	ACA24	1131	4879	5398	10277	25.2056	28.4789	0.1762	1.1299
chr8	144362333	144363897	TCONS_00015189;TCONS_00015190	1566	1526	1684	3210	5.6937	6.4166	0.1725	1.127
chrX	153628122	153629255	U70	1135	35336	38746	74082	181.907	203.697	0.1632	1.1198
chr11	77850806	77854133	TCONS_00019401;TCONS_00019955;TCONS_00019152;TCONS_00019402;TCONS_00019956	3329	655	718	1373	1.1496	1.287	0.1628	1.1195
chr2	202031688	202032953	TCONS_00003079;TCONS_00003080	1267	516	565	1081	2.3796	2.6609	0.1612	1.1182
chr14	103803686	103804810	ACA28	1126	1029	1126	2155	5.3396	5.967	0.1603	1.1175
chr17	37008616	37009747	ACA21	1133	18610	20308	38918	95.972	106.953	0.1563	1.1144
chr12	57038311	57039384	U59A	1075	29409	32031	61440	159.845	177.793	0.1535	1.1123
chr15	41576201	41598740	TCONS_00023186;TCONS_00023381;TCONS_00023382;TCONS_00023383;TCONS_00023648;TCONS_00023384;TCONS_00024099	22541	28098	30214	58312	7.2833	7.9981	0.1351	1.0981
chr1	31408033	31409122	U103	1091	643	691	1334	3.4436	3.7793	0.1342	1.0975
chr8	145703379	145705867	TCONS_00015381	2490	635	681	1316	1.4901	1.6319	0.1312	1.0952
chr5	172447229	172448431	U19-2	1204	1334	1429	2763	6.4738	7.0821	0.1296	1.094
chr7	74440309	74445629	TCONS_00012913	5322	9062	9688	18750	9.949	10.8621	0.1267	1.0918
chr2	118593926	118596964	TCONS_00002986;TCONS_00003824;TCONS_00002987	3040	631	670	1301	1.2128	1.3151	0.1168	1.0844
chr2	232320011	232321733	U23;U20	1724	31655	33547	65202	107.284	116.11	0.1141	1.0823
chr11	8706486	8707615	ACA3-2	1131	33391	35358	68749	172.502	186.543	0.1129	1.0814
chr17	7479629	7481908	mgU6-77;U67	2281	38450	40662	79112	98.4916	106.37	0.111	1.08
chr2	29136028	29137115	HBII-316	1089	1081	1141	2222	5.8	6.2519	0.1082	1.0779
chr12	57036964	57038037	U59B	1075	28793	30337	59130	156.497	168.391	0.1057	1.076
chr6	58234692	58239686	TCONS_00012196	4996	993	1045	2038	1.1613	1.2481	0.104	1.0747
chr6	160170622	160170945	hsa-mir-21,miRNA,+	325	118	124	242	2.1214	2.2766	0.1019	1.0732
chr7	108150668	108151826	ribosomal_protein_L7_antisense_mRNA,mRNAlike_lncRNA,-;ribosomal_protein_L7_antisense_mRNA,mRNAlike_lncRNA,-	1160	4319	4534	8853	21.7547	23.3226	0.1004	1.0721
chr17	27047068	27048133	U42B	1067	9665	10133	19798	52.9256	56.6666	0.0985	1.0707
chr11	8705274	8706402	ACA3	1130	23914	24934	48848	123.652	131.664	0.0906	1.0648
chr12	133692099	133698650	TCONS_00020666	6553	1656	1725	3381	1.4766	1.5707	0.0892	1.0638
chr20	37062005	37063975	U71d;TCONS_00028384	1972	1668	1731	3399	4.9422	5.2377	0.0838	1.0598
chr19	48824029	48827643	TCONS_00027388;TCONS_00027066;TCONS_00027589;TCONS_00027590;TCONS_00027067	3616	633	655	1288	1.0228	1.0809	0.0796	1.0567
chr9	136215751	136218267	U24;U36B;U36A;U36C	2518	20779	21399	42178	48.2167	50.7097	0.0727	1.0517
chr2	232324579	232325652	U82	1075	24599	25316	49915	133.702	140.521	0.0718	1.051
chr21	44808523	44809762	TCONS_00029159	1241	1881	1920	3801	8.8562	9.2317	0.0599	1.0424
chr9	134360552	134361636	U62A	1086	1060	1081	2141	5.703	5.9395	0.0586	1.0415
chr19	17972897	17974028	U68	1133	5791	5904	11695	29.8643	31.0935	0.0582	1.0412
chr8	128128656	128241549	TCONS_00015498;TCONS_00015168;TCONS_00015169;TCONS_00015170;TCONS_00014531;TCONS_00015171	112895	428093	435882	863975	22.156	23.0382	0.0563	1.0398
chr12	120718115	120720607	TCONS_00020953	2494	17667	17979	35646	41.3899	43.0153	0.0556	1.0393
chr1	45243014	45244629	U38A;U38B	1617	52261	53111	105372	188.841	195.987	0.0536	1.0378
chr22	39709324	39710415	U83B	1093	11746	11918	23664	62.7911	65.0634	0.0513	1.0362
chr22	39710718	39711811	U83A	1095	68022	68979	137001	362.964	375.886	0.0505	1.0356
chr1	12566800	12567950	ACA59	1152	515	522	1037	2.6121	2.7038	0.0498	1.0351
chr6	31804353	31805415	U52	1064	7261	7350	14611	39.8734	41.2192	0.0479	1.0338
chr2	207026105	207027582	U51;ACA41	1479	3952	3964	7916	15.6127	15.9926	0.0347	1.0243
chr1	27202624	27204735	TCONS_00000170	2113	1308	1311	2619	3.6169	3.7022	0.0336	1.0236
chr1	45241037	45242760	U55;U46	1725	24559	24609	49168	83.1859	85.1252	0.0332	1.0233
chr19	50000476	50001562	U35B	1088	61474	61542	123016	330.134	337.517	0.0319	1.0224
chr14	55695908	55696518	TCONS_00023109	612	5365	5367	10732	51.2208	52.3279	0.0309	1.0216
chr2	176986339	176987093	TCONS_00003443	756	411	411	822	3.1765	3.2439	0.0303	1.0212
chr12	49060740	49061875	ACA2b	1137	555	555	1110	2.8521	2.9126	0.0303	1.0212
chr21	44859455	44900666	TCONS_00029161;TCONS_00028852;TCONS_00028751;TCONS_00029162;TCONS_00029302;TCONS_00029303;TCONS_00029304;TCONS_00028947;TCONS_00028760;TCONS_00028948;TCONS_00028949;TCONS_00028950;TCONS_00029049;TCONS_00028853;TCONS_00028951;TCONS_00029163;TCONS_00029164;	41213	20724	20664	41388	2.9381	2.9918	0.0261	1.0183
chr16	64294313	64295135	TCONS_00024435	824	304	303	607	2.1556	2.1942	0.0256	1.0179
chr12	69020514	69021654	U70G	1142	398	395	793	2.0363	2.0639	0.0194	1.0135
chr5	180253816	180259100	TCONS_00010581;TCONS_00010582;TCONS_00011104;TCONS_00010583;TCONS_00010584;TCONS_00011106;TCONS_00011105;TCONS_00011107;TCONS_00010585;TCONS_00010586;TCONS_00011108;TCONS_00010587	5286	1334	1322	2656	1.4745	1.4923	0.0173	1.012
chr19	57813909	57814299	TCONS_00027431	392	844	835	1679	12.5801	12.7102	0.0148	1.0103
chr21	9698812	9699251	TCONS_00029192	441	173	171	344	2.2921	2.3137	0.0135	1.0094
chr21	44810094	44810768	TCONS_00029160	676	957	945	1902	8.2717	8.3414	0.0121	1.0084
chr11	65265234	65278497	93,Malat1;TCONS_00019666;TCONS_00019667;TCONS_00019669;TCONS_00020083	13265	571602	564185	1135787	251.776	253.786	0.0115	1.008
chr9	125641992	125643097	HBII-295	1107	538	529	1067	2.8396	2.8514	0.006	1.0042
chr11	75110935	75112081	U15A	1148	11295	11105	22400	57.4874	57.7205	0.0058	1.0041
chr17	8076271	8077405	U8	1136	1155	1134	2289	5.9406	5.9565	0.0038	1.0027
chr12	6690139	6691274	ACA57	1137	6324	6209	12533	32.4982	32.5848	0.0038	1.0027
chr10	70514429	70515494	HBII-419	1067	3067	3010	6077	16.7949	16.8328	0.0032	1.0023
chr17	38183295	38184397	SNORD124	1104	882	864	1746	4.668	4.6698	0.0006	1.0004
chr17	27049100	27051271	mgh18S-121;U42A;Z17B	2173	13166	12884	26050	35.4015	35.3789	-0.0009	0.9994
chr1	93302346	93303439	U21	1095	15689	15316	31005	83.7162	83.4612	-0.0044	0.997
chr3	39449382	39450529	ACA6	1149	5404	5273	10677	27.4804	27.3836	-0.0051	0.9965
chr6	31802540	31803602	U48	1064	7083	6866	13949	38.8959	38.5049	-0.0146	0.9899
chr3	39452045	39453197	E2	1154	17195	16650	33845	87.0612	86.0918	-0.0162	0.9889
chr11	75114965	75116109	U15B	1146	46445	44960	91405	236.8	234.097	-0.0166	0.9886
chr6	160200782	160201912	ACA20	1132	5555	5370	10925	28.6725	28.3062	-0.0186	0.9872
chr19	53727162	53727905	TCONS_00027618;TCONS_00027619;TCONS_00027620;TCONS_00027621	745	4336	4187	8523	34.0064	33.5351	-0.0201	0.9861
chr2	96477742	96479704	TCONS_00004852	1964	432	417	849	1.2852	1.2669	-0.0207	0.9858
chr2	203155555	203156643	HBII-95B	1090	1282	1236	2518	6.8721	6.7662	-0.0224	0.9846
chr6	160206126	160207264	ACA29	1140	1151	1109	2260	5.8993	5.8047	-0.0233	0.984
chr16	71791805	71792889	HBII-239	1086	432	415	847	2.3242	2.2802	-0.0276	0.981
chr16	2011835	2013606	ACA10;U64	1773	50694	48697	99391	167.061	163.888	-0.0277	0.981
chr3	12881311	12882448	ACA7	1139	1904	1824	3728	9.7672	9.5555	-0.0316	0.9783
chr14	62214090	62215282	aHIF,aHIF_RNA,-	1194	992	948	1940	4.8544	4.7376	-0.0351	0.9759
chr1	109642315	109643735	mgU2-25/61;HBII-382	1422	640	611	1251	2.6297	2.5639	-0.0366	0.975
chr12	98992913	98994161	ACA53	1250	12318	11754	24072	57.5782	56.1086	-0.0373	0.9745
chr3	129115553	129116690	ACA7B	1139	565	539	1104	2.8984	2.8237	-0.0377	0.9742
chr15	101390036	101408767	TCONS_00023271;TCONS_00023564;TCONS_00023565;TCONS_00024030	18733	5153	4912	10065	1.6072	1.5646	-0.0388	0.9735
chr12	125510478	125513896	TCONS_00020260	3420	4532	4320	8852	7.7427	7.5372	-0.0388	0.9735
chr5	180669814	180670875	U95	1063	45603	43464	89067	250.662	243.978	-0.039	0.9733
chr18	47017153	47018598	U58A;U58B	1447	5114	4873	9987	20.65	20.0947	-0.0393	0.9731
chr16	89627338	89628408	HBII-202	1072	33096	31507	64603	180.388	175.374	-0.0407	0.9722
chr9	119942845	119943979	U70C	1136	350	333	683	1.8002	1.7491	-0.0415	0.9716
chr19	3982005	3983069	U37	1066	103091	98052	201143	565.056	548.849	-0.042	0.9713
chr2	29149433	29150509	U53	1078	941	894	1835	5.1003	4.9485	-0.0436	0.9702
chr17	7308194	7311461	TCONS_00025824;TCONS_00025825	3269	3706	3516	7222	6.624	6.4178	-0.0456	0.9689
chr17	3705458	3707098	TCONS_00026019	1642	328	311	639	1.1672	1.1302	-0.0465	0.9683
chr5	138609779	138615285	162,SNHG4;U19;u19,snoRNA,+	5508	2152	2033	4185	2.2828	2.2024	-0.0518	0.9648
chr20	2443105	2444185	SNORD119	1082	6114	5756	11870	33.0161	31.7429	-0.0567	0.9614
chr10	120819023	120820149	ACA19	1128	3409	3199	6608	17.6582	16.9223	-0.0614	0.9583
chr13	45911115	45912243	ACA31	1130	27296	25582	52878	141.139	135.086	-0.0632	0.9571
chr5	43065090	43100663	TCONS_00009941;TCONS_00009942;TCONS_00009943;TCONS_00010927;TCONS_00009944;TCONS_00009945;TCONS_00009946;TCONS_00010928;TCONS_00010929;TCONS_00009249;TCONS_00009947;TCONS_00009948	35575	8523	7984	16507	1.3998	1.3391	-0.0639	0.9567
chr19	36795659	36812259	TCONS_00027521;TCONS_00027007;TCONS_00027522;TCONS_00027523;TCONS_00026753;TCONS_00027008;TCONS_00027009	16602	5117	4786	9903	1.8009	1.7201	-0.0662	0.9552
chr17	7808941	7810077	ACA68	1138	5326	4979	10305	27.3456	26.1068	-0.0669	0.9547
chr12	49047665	49048800	ACA34	1137	1285	1200	2485	6.6034	6.2976	-0.0684	0.9537
chr9	33952263	33953351	SNORD121A	1090	416	387	803	2.2299	2.1185	-0.0739	0.95
chr1	8938894	8939952	TCONS_00000151	1060	221	205	426	1.2182	1.154	-0.0781	0.9473
chr7	560028	565026	TCONS_00012843;TCONS_00013290;TCONS_00014044;TCONS_00013291;TCONS_00013292;TCONS_00013293;TCONS_00013294;TCONS_00013295;TCONS_00013296	5000	2315	2141	4456	2.7053	2.5551	-0.0824	0.9445
chr19	49992725	49995016	U32A;U33;U34;U35A	2293	25413	23495	48908	64.756	61.1399	-0.0829	0.9442
chr1	113673733	113674745	TCONS_00001109	1014	264	244	508	1.5212	1.4358	-0.0833	0.9439
chr1	31440510	31441583	HBII-251	1075	664	613	1277	3.609	3.4026	-0.085	0.9428
chr1	31421462	31422551	U103B	1091	440	406	846	2.3564	2.2205	-0.0857	0.9423
chr19	48258610	48259718	HBII-115	1110	3431	3165	6596	18.0603	17.0139	-0.0861	0.9421
chr11	12995667	13011094	TCONS_00019579;TCONS_00019580;TCONS_00019581;TCONS_00019119;TCONS_00019120	15429	10187	9396	19583	3.8578	3.6338	-0.0863	0.9419
chr9	132262772	132270806	TCONS_00016491	8036	9672	8891	18563	7.0324	6.6018	-0.0912	0.9388
chr1	93305776	93306907	U66	1133	2715	2490	5205	14.0013	13.1136	-0.0945	0.9366
chr11	17095700	17096790	U14B	1092	4521	4142	8663	24.1902	22.6329	-0.096	0.9356
chr5	111496682	111497813	ACA13	1133	3349	3059	6408	17.2708	16.1103	-0.1004	0.9328
chr7	56127663	56128794	ACA15	1133	7097	6475	13572	36.5993	34.1007	-0.102	0.9317
chr11	18283800	18284296	TCONS_00020046	498	4821	4397	9218	56.5635	52.6842	-0.1025	0.9314
chr17	33900176	33901271	mgU6-47	1097	647	590	1237	3.4461	3.2092	-0.1027	0.9313
chr12	6618888	6620216	U85;U85,scaRNA,+	1330	3211	2927	6138	14.1064	13.1318	-0.1033	0.9309
chr12	54356097	54362514	97,HOTAIR	6419	9745	8820	18565	8.8704	8.1989	-0.1136	0.9243
chr2	203157274	203158356	HBII-95	1084	1309	1184	2493	7.0557	6.5174	-0.1145	0.9237
chr5	40832258	40833336	HBII-240	1080	16313	14750	31063	88.2548	81.4933	-0.115	0.9234
chr9	37509147	37510295	TCONS_00015668	1150	1187	1071	2258	6.0309	5.5571	-0.118	0.9214
chr19	51305082	51306177	HBII-180C	1097	1258	1134	2392	6.7004	6.1682	-0.1194	0.9206
chr13	27828701	27830162	U102;ACA27	1463	1490	1343	2833	5.9507	5.4775	-0.1195	0.9205
chr9	33673503	33677417	187,PTENP1	3916	2653	2389	5042	3.9584	3.6402	-0.1209	0.9196
chr2	101888898	101890010	HBII-289	1114	732	659	1391	3.8393	3.5298	-0.1213	0.9194
chr7	45024477	45025608	ACA9	1133	1137	1021	2158	5.8635	5.3771	-0.1249	0.917
chr9	97108946	97109604	TCONS_00016651;TCONS_00016652	660	331	297	628	2.9303	2.6851	-0.1261	0.9163
chr11	62432394	62433541	U99	1149	1425	1277	2702	7.2464	6.6317	-0.1279	0.9152
chr2	86362493	86363628	U94	1137	506	453	959	2.6003	2.3773	-0.1293	0.9143
chr7	27224967	27232304	TCONS_00014096;TCONS_00012847;171,Hoxa11as;Hoxa_11-AS,Hoxa_11-AS_RNA,+;Hoxa_11-AS,Hoxa_11-AS_RNA,+;TCONS_00013751;TCONS_00012982;Hoxa_11-AS,Hoxa_11-AS_RNA,+;Hoxa_11-AS,Hoxa_11-AS_RNA,+;Hoxa_11-AS,Hoxa_11-AS_RNA,+;Hoxa_11-AS,Hoxa_11-AS_RNA,+;Hoxa_11-AS,Hox	7339	2021	1809	3830	1.609	1.4708	-0.1296	0.9141
chr8	28911180	28911634	TCONS_00015260	456	190	170	360	2.4345	2.2245	-0.1302	0.9137
chr4	1975863	1976986	ACA11	1125	1446	1292	2738	7.5101	6.8527	-0.1321	0.9125
chr17	40931367	40931628	hsa-mir-218-1,miRNA,+	263	1480	1321	2801	32.8802	29.971	-0.1337	0.9115
chrX	135960858	135961929	U61	1073	819	731	1550	4.4598	4.0651	-0.1337	0.9115
chr17	2233073	2234163	HBII-296A	1092	1123	1001	2124	6.0088	5.4697	-0.1356	0.9103
chr1	148352316	148354745	TCONS_00001140	2431	1463	1301	2764	3.5163	3.1933	-0.139	0.9082
chr8	99053814	99054944	U72	1132	40151	35670	75821	207.242	188.023	-0.1404	0.9073
chr7	151574433	151576340	TCONS_00014234;TCONS_00013099	1909	702	623	1325	2.1486	1.9473	-0.1419	0.9063
chr7	84568662	84569350	TCONS_00013877	690	466	413	879	3.9461	3.5715	-0.1439	0.9051
chr5	180668318	180669388	U96a	1072	73429	64909	138338	400.222	361.296	-0.1476	0.9027
chr10	101996413	101997558	U108	1147	558	492	1050	2.8425	2.5595	-0.1513	0.9004
chr4	120328235	120329038	TCONS_00008877	805	211	186	397	1.5315	1.3787	-0.1516	0.9002
chr3	52722756	52723830	HBII-108	1076	2295	2021	4316	12.4623	11.2075	-0.1531	0.8993
chr2	32534100	32538802	TCONS_00004743	4704	2214	1946	4160	2.75	2.4685	-0.1558	0.8976
chr5	137896232	137897298	U63	1068	2935	2574	5509	16.057	14.3811	-0.159	0.8956
chr19	10219933	10221010	U105B	1079	3247	2816	6063	17.5828	15.5727	-0.1751	0.8857
chr2	132227281	132230482	TCONS_00004445;TCONS_00004446	3203	614	531	1145	1.1201	0.9892	-0.1792	0.8832
chr20	47894982	47896059	U106	1079	5899	5055	10954	31.9437	27.9546	-0.1924	0.8751
chr14	45579586	45580670	SNORD127	1086	723	619	1342	3.8899	3.4011	-0.1937	0.8743
chr16	58593200	58594334	ACA50	1136	1797	1538	3335	9.2427	8.0785	-0.1942	0.874
chr7	45143448	45146197	ACA5;ACA5c;ACA5b	2751	7428	6351	13779	15.7765	13.7754	-0.1957	0.8732
chr6	133135946	133137017	U101	1073	7418	6340	13758	40.3938	35.2568	-0.1962	0.8728
chr14	20794109	20795184	SNORD126	1077	197	168	365	1.0688	0.9308	-0.1994	0.8709
chr16	70562912	70563997	HBII-82B	1087	2487	2119	4606	13.3682	11.632	-0.2007	0.8701
chr3	186502085	186503153	snR39B	1070	7206	6134	13340	39.3494	34.2069	-0.2021	0.8693
chr11	17096825	17097914	U14A	1091	6384	5410	11794	34.1898	29.5887	-0.2085	0.8654
chr8	56985898	56986959	U54	1063	17385	14720	32105	95.5586	82.6282	-0.2098	0.8647
chr16	70571408	70572500	HBII-82	1094	2466	2079	4545	13.1705	11.3394	-0.216	0.861
chr15	66793090	66796151	U18C;U18B;U16;U18A;u16_snoRNA,snoRNA,-	3063	33404	28137	61541	63.7206	54.8131	-0.2172	0.8602
chr2	74212259	74213469	TCONS_00002934	1212	284	239	523	1.3691	1.1767	-0.2186	0.8594
chr17	2231919	2233003	HBII-296B	1086	1419	1194	2613	7.6345	6.5604	-0.2188	0.8593
chr12	7076000	7077268	U89;U89,scaRNA,-	1270	22509	18921	41430	103.557	88.8984	-0.2202	0.8584
chr22	29728652	29729746	SNORD125	1096	203	170	373	1.0822	0.9255	-0.2256	0.8552
chr8	134420233	134421666	TCONS_00015178	1435	7614	6363	13977	31.002	26.4584	-0.2286	0.8534
chr14	19670792	19686001	TCONS_00022361;TCONS_00022405	15211	14081	11714	25795	5.4088	4.5952	-0.2352	0.8496
chr2	74378365	74381318	TCONS_00002935	2955	4484	3723	8207	8.8662	7.5178	-0.238	0.8479
chr1	143231332	143232084	TCONS_00001137	754	247	205	452	1.9141	1.6223	-0.2386	0.8476
chr8	28915363	28922444	TCONS_00015261;TCONS_00015262	7083	7568	6215	13783	6.243	5.2357	-0.2538	0.8387
chr9	130210280	130211415	U65	1137	1169	956	2125	6.0073	5.0171	-0.2599	0.8352
chr11	10822514	10823654	U97	1142	16757	13645	30402	85.735	71.2953	-0.2661	0.8316
chr20	37075530	37077360	TCONS_00027926;ACA39	1832	864	702	1566	2.7556	2.2865	-0.2692	0.8298
chrX	154002773	154003900	ACA56	1129	3130	2535	5665	16.1986	13.3979	-0.2739	0.8271
chr19	60951	70965	TCONS_00026757	10016	13536	10952	24488	7.8963	6.5246	-0.2753	0.8263
chr3	52726252	52727327	HBII-210	1077	5710	4617	10327	30.9777	25.5798	-0.2762	0.8258
chr19	12816763	12817831	U41	1070	4028	3251	7279	21.9955	18.1295	-0.2789	0.8242
chr17	79759212	79761592	TCONS_00025782	2382	501	404	905	1.2289	1.012	-0.2801	0.8235
chr8	129082403	129113502	TCONS_00014854;TCONS_00014855;TCONS_00015359;TCONS_00015360;TCONS_00015361;TCONS_00015362;TCONS_00015363;TCONS_00015364;TCONS_00015365;TCONS_00015366;TCONS_00014856	31101	8350	6721	15071	1.5687	1.2895	-0.2828	0.822
chr9	134365373	134366457	U62B	1086	1080	868	1948	5.8106	4.7692	-0.285	0.8208
chrX	153996303	153997433	ACA36	1132	2684	2143	4827	13.8537	11.2961	-0.2944	0.8154
chr20	37077512	37078646	ACA60	1136	320	255	575	1.6459	1.3394	-0.2973	0.8138
chr18	3347688	3350584	TCONS_00026395	2898	631	502	1133	1.2722	1.0336	-0.2996	0.8125
chr19	58782949	58785961	TCONS_00027642	3014	1136	903	2039	2.2022	1.7877	-0.3009	0.8118
chr14	21859810	21860911	mgU6-53B	1103	1384	1100	2484	7.3314	5.9507	-0.301	0.8117
chr3	186503964	186506037	HBI-61;E3;ACA4	2075	16033	12740	28773	45.1466	36.6357	-0.3014	0.8115
chr14	21864952	21866059	mgU6-53	1109	340	270	610	1.7913	1.4527	-0.3023	0.811
chr19	10217827	10218910	U105	1085	2682	2129	4811	14.443	11.7085	-0.3028	0.8107
chr22	45529453	45535053	TCONS_00029713	5602	1886	1497	3383	1.9671	1.5945	-0.3029	0.8106
chr3	52724260	52725342	HBII-108B	1084	3986	3161	7147	21.485	17.4	-0.3042	0.8099
chr4	53578916	53580036	HBI-6	1122	4702	3710	8412	24.486	19.7303	-0.3115	0.8058
chr20	47896356	47897808	HBII-99B;HBII-99	1454	5558	4377	9935	22.3348	17.9625	-0.3143	0.8042
chr5	34048573	34050024	TCONS_00009378	1453	526	412	938	2.1152	1.6919	-0.3221	0.7999
chr11	811181	812313	ACA52	1134	19629	15355	34984	101.138	80.7961	-0.324	0.7989
chr20	2634358	2638155	HBII-55;ACA51;U86;U56;U57	3799	28090	21879	49969	43.2027	34.3646	-0.3302	0.7954
chr1	148556023	148558167	TCONS_00002154;TCONS_00002155;TCONS_00001141	2146	4064	3158	7222	11.065	8.7808	-0.3336	0.7936
chr2	663814	667013	TCONS_00003533;TCONS_00003534;TCONS_00004657;TCONS_00003535	3201	677	525	1202	1.2358	0.9786	-0.3365	0.7919
chr6	166315365	166324506	TCONS_00012824;TCONS_00012825	9143	16504	12790	29294	10.547	8.3471	-0.3375	0.7914
chr6	31503651	31504725	U83	1076	8317	6435	14752	45.163	35.6853	-0.3398	0.7901
chr5	858994	860349	TCONS_00010872	1357	789	610	1399	3.3972	2.6823	-0.3409	0.7895
chr5	76369706	76370344	TCONS_00009428	640	1410	1085	2495	12.8726	10.1159	-0.3477	0.7858
chr1	150583859	150587959	TCONS_00000640	4102	2339	1781	4120	3.3317	2.5907	-0.3629	0.7776
chr19	51301786	51303291	HBII-180B;HBII-180A	1507	8594	6527	15121	33.3204	25.8437	-0.3666	0.7756
chr12	26097795	26103420	TCONS_00020735;TCONS_00020736	5627	1441	1094	2535	1.4963	1.1601	-0.3671	0.7753
chr1	40032546	40033681	ACA55	1137	1991	1508	3499	10.2315	7.914	-0.3705	0.7735
chr16	54951851	54963078	TCONS_00024662;TCONS_00024235;TCONS_00024236;TCONS_00024270;TCONS_00024663;TCONS_00024664;TCONS_00024665	11229	5308	4018	9326	2.762	2.1351	-0.3714	0.773
chr19	34286903	34287632	TCONS_00026997	731	332	251	583	2.6537	2.0488	-0.3732	0.7721
chr4	119541480	119541990	TCONS_00008208	512	318	240	558	3.629	2.797	-0.3757	0.7707
chr18	45346666	45356489	TCONS_00026518	9825	1697	1280	2977	1.0092	0.7774	-0.3765	0.7703
chr9	139736279	139736847	TCONS_00016727	570	2527	1901	4428	25.9035	19.9004	-0.3804	0.7682
chr16	30721358	30722485	ACA30	1129	1429	1070	2499	7.3955	5.6551	-0.3871	0.7647
chr6	31508378	31509454	U84	1078	2012	1501	3513	10.9053	8.3084	-0.3924	0.7619
chr1	173831290	173837382	TCONS_00000336;U81;U47;U80;U79;U78;U44;U77;U76;U75;U74;92,GAS5	6094	24357	18159	42516	23.3534	17.7805	-0.3933	0.7614
chr19	57808920	57811731	TCONS_00027635	2813	545	406	951	1.132	0.8612	-0.3945	0.7608
chr12	112331318	112333001	TCONS_00021409	1685	380	283	663	1.3177	1.0022	-0.3949	0.7606
chr20	17942853	17944088	HBI-43	1237	290	214	504	1.3698	1.0323	-0.4081	0.7536
chr21	45587386	45588355	TCONS_00029313;TCONS_00029172	971	350	258	608	2.1061	1.5855	-0.4097	0.7528
chr11	62619461	62623602	155,SNHG1;U22;U31;U30;U29;U28;U27;U26;U25	4143	19014	13958	32972	26.8155	20.103	-0.4157	0.7497
chr15	91446090	91446963	TCONS_00024005	875	387	282	669	2.5842	1.9231	-0.4263	0.7442
chr9	134222638	134224655	TCONS_00016496	2019	858	622	1480	2.483	1.8383	-0.4337	0.7403
chr17	27894167	27895677	TCONS_00025884;TCONS_00025885;TCONS_00025886	1512	795	573	1368	3.0722	2.2613	-0.4421	0.7361
chr9	134200180	134222465	TCONS_00016201	22287	4149	2978	7127	1.0877	0.7973	-0.4481	0.733
chr2	3606022	3609461	TCONS_00004673;TCONS_00004674;TCONS_00004676;TCONS_00004675;TCONS_00004677;TCONS_00003550;TCONS_00003551;TCONS_00002684;TCONS_00002800	3441	994	713	1707	1.6878	1.2364	-0.449	0.7325
chr6	133137441	133138989	HBII-429;ACA33	1550	4056	2901	6957	15.2895	11.1678	-0.4532	0.7304
chr7	22895732	22896804	HBII-336	1074	201	142	343	1.0935	0.7889	-0.471	0.7215
chr9	132100958	132102958	TCONS_00016487	2002	673	475	1148	1.9642	1.4157	-0.4724	0.7208
chr9	139620056	139621830	ACA43;ACA17	1776	2877	2025	4902	9.4651	6.8035	-0.4763	0.7188
chr21	45576307	45580683	TCONS_00029171;TCONS_00029311;TCONS_00029312;TCONS_00028953;TCONS_00028954	4378	815	571	1386	1.0877	0.7782	-0.483	0.7155
chr20	37055449	37056585	U71a	1138	700	488	1188	3.594	2.5588	-0.4902	0.7119
chr6	86386512	86388450	U50;U50B;160,SNHG5	1940	2700	1878	4578	8.1319	5.7763	-0.4934	0.7103
chr4	119532091	119539355	TCONS_00008207	7266	1427	990	2417	1.1475	0.813	-0.4972	0.7085
chr12	112277507	112279778	TCONS_00020924;TCONS_00020925;TCONS_00020220;TCONS_00020221;TCONS_00020926;TCONS_00020927;TCONS_00020928;TCONS_00020929;TCONS_00020930;TCONS_00020931;TCONS_00020932	2273	1775	1229	3004	4.5628	3.2263	-0.5	0.7071
chrX	118920816	118921946	U69	1132	230	159	389	1.1872	0.8381	-0.5023	0.706
chr1	76254662	76255731	U45B	1071	6112	4213	10325	33.3443	23.4723	-0.5065	0.7039
chr9	35913871	35914638	TCONS_00015968;TCONS_00015969	769	1825	1251	3076	13.8664	9.707	-0.5145	0.7
chr17	74554372	74555450	snR38C	1080	1041	713	1754	5.6319	3.9393	-0.5157	0.6995
chr17	42927837	42928155	anti-U5-116KDA,snmRNA,+	320	106	72	178	1.9355	1.3426	-0.5277	0.6937
chr1	155895249	155896376	ACA26	1129	1374	932	2306	7.1108	4.9258	-0.5297	0.6927
chr1	947377	948572	TCONS_00000447	1197	256	173	429	1.2496	0.8624	-0.5351	0.6901
chr21	44251150	44257804	TCONS_00028942;TCONS_00029300	6656	1987	1332	3319	1.7443	1.1941	-0.5467	0.6846
chr6	30259314	30271911	TCONS_00012453	12599	7810	5207	13017	3.622	2.4661	-0.5546	0.6809
chr8	67834166	67838588	161,SNHG6;HBII-276;TCONS_00014745	4424	12779	8346	21125	16.8776	11.2568	-0.5843	0.667
chr11	93467776	93468901	ACA40	1127	6168	4028	10196	31.9778	21.3265	-0.5844	0.6669
chr19	1261354	1262237	TCONS_00026864	885	156	101	257	1.0299	0.681	-0.5969	0.6612
chr11	117162133	117162784	81,BACE1AS	653	414	268	682	3.7044	2.4489	-0.5971	0.6611
chr1	684693	689193	TCONS_00002275	4502	1043	675	1718	1.3537	0.8946	-0.5975	0.6609
chr11	93463179	93467262	ACA25;ACA32;mgh28S-2411;ACA1;ACA8;mgh28S-2409;ACA18	4085	10764	6926	17690	15.3961	10.1168	-0.6058	0.6571
chr7	65220013	65221145	ACA22	1134	347	223	570	1.7879	1.1734	-0.6076	0.6563
chr11	2016407	2019074	96,H19;H19,H19_RNA,-;H19,H19_RNA,-;H19,H19_RNA,-	2669	5589	3588	9177	12.2353	8.0215	-0.6091	0.6556
chr6	34247383	34249097	TCONS_00012702	1716	7219	4628	11847	24.5803	16.0927	-0.6111	0.6547
chr5	79950180	79950764	89,DHFR_upstream_transcripts	586	470	301	771	4.6863	3.0649	-0.6126	0.654
chr12	56144569	56144802	precursor_micro_RNA_(miRNA)_mir-K12-4,pre_miRNA,+	235	130	83	213	3.2322	2.1075	-0.617	0.652
chr7	128273069	128281167	TCONS_00014209	8100	5936	3777	9713	4.2819	2.7824	-0.6219	0.6498
chr4	152024479	152025542	U73a	1065	1599	998	2597	8.7726	5.5916	-0.6497	0.6374
chr1	76252257	76254155	U45C;U45A	1900	4123	2567	6690	12.6791	8.0617	-0.6533	0.6358
chr17	74556690	74558285	snR38B;snR38A	1597	1671	1039	2710	6.1136	3.8821	-0.6552	0.635
chr7	54874362	54879542	TCONS_00013806	5182	5023	3112	8135	5.6636	3.5834	-0.6604	0.6327
chr1	139790	140338	TCONS_00000437	550	305	188	493	3.2402	2.0396	-0.6678	0.6295
chr12	7281675	7282621	TCONS_00021280;TCONS_00021281	948	1337	824	2161	8.2405	5.1865	-0.668	0.6294
chr20	37057810	37058946	U71c	1138	507	312	819	2.6031	1.6359	-0.6701	0.6285
chr2	114464370	114467815	TCONS_00003380	3447	4037	2482	6519	6.843	4.2965	-0.6715	0.6279
chr1	320162	321055	TCONS_00000120	895	595	365	960	3.8844	2.4335	-0.6747	0.6265
chr9	33583983	33585614	TCONS_00015946	1633	979	599	1578	3.5029	2.1887	-0.6784	0.6248
chr17	56066403	56072210	TCONS_00025146;TCONS_00025147;TCONS_00025707;TCONS_00025709;TCONS_00025708	5809	3538	2156	5694	3.5586	2.2146	-0.6843	0.6223
chr4	190470757	190498184	TCONS_00008984;TCONS_00008388;TCONS_00008985;TCONS_00008987;TCONS_00008986;TCONS_00008988;TCONS_00008389;TCONS_00008390	27429	12469	7557	20026	2.6561	1.644	-0.6921	0.6189
chr1	117647169	117647503	TCONS_00002142	336	307	186	493	5.3386	3.3031	-0.6926	0.6187
chr2	98086678	98100407	TCONS_00002947	13731	2875	1726	4601	1.2234	0.7501	-0.7058	0.6131
chr3	113432278	113433136	TCONS_00007239	860	244	146	390	1.6578	1.013	-0.7106	0.6111
chr1	28904755	28908064	HBII-420;ACA61;ACA44;ACA16	3311	6697	3999	10696	11.8181	7.2069	-0.7136	0.6098
chr7	29676027	29677539	TCONS_00012987	1514	306	182	488	1.1809	0.7173	-0.7193	0.6074
chr11	76154345	76155703	TCONS_00019712	1360	515	305	820	2.2126	1.3382	-0.7254	0.6048
chrY	1465320	1468294	TCONS_00017617;TCONS_00017618	2976	3039	1786	4825	5.9666	3.581	-0.7366	0.6002
chrX	1515320	1518294	TCONS_00017028;TCONS_00017029	2976	3042	1787	4829	5.9725	3.583	-0.7372	0.5999
chr1	224151308	224159469	TCONS_00001838	8163	3106	1815	4921	2.2232	1.3267	-0.7448	0.5968
chr3	50137037	50138420	146,LUST	1385	1797	1049	2846	7.581	4.5194	-0.7463	0.5961
chr19	58787665	58788876	TCONS_00027643	1213	406	235	641	1.9557	1.156	-0.7585	0.5911
chr12	122510024	122514685	TCONS_00020239	4663	3274	1883	5157	4.1024	2.4096	-0.7677	0.5874
chr6	3026411	3027750	TCONS_00011649	1341	868	497	1365	3.782	2.2115	-0.7741	0.5847
chr15	88120160	88122916	TCONS_00023191	2758	1538	880	2418	3.2583	1.9039	-0.7752	0.5843
chr20	37053343	37054479	U71b	1138	915	516	1431	4.6979	2.7056	-0.7961	0.5759
chr7	126990182	126991576	TCONS_00013076	1396	415	234	649	1.737	1.0002	-0.7963	0.5758
chr17	16344040	16345111	HBII-135	1073	43251	23963	67214	235.518	133.258	-0.8216	0.5658
chr6	26673488	26688062	TCONS_00011747;TCONS_00011748;TCONS_00012442;TCONS_00011749;TCONS_00012443;TCONS_00011750;TCONS_00011751;TCONS_00011752;TCONS_00012444	14576	2678	1465	4143	1.0735	0.5997	-0.8399	0.5587
chr3	40503867	40508644	TCONS_00005763	4779	6770	3696	10466	8.2771	4.6148	-0.8429	0.5575
chr17	16342323	16343919	U49B;U49A	1598	30469	16631	47100	111.406	62.1005	-0.8432	0.5574
chr1	141474	149706	TCONS_00000438;TCONS_00000439	8234	5808	3156	8964	4.1214	2.2871	-0.8496	0.5549
chr7	27135744	27139583	98,HOTAIRM1	3841	1955	1061	3016	2.9739	1.6483	-0.8514	0.5542
chr9	33933795	33934872	SNORD121B	1079	190	103	293	1.0289	0.5696	-0.853	0.5536
chr17	74775769	74778302	TCONS_00026166	2535	785	420	1205	1.8093	0.9886	-0.872	0.5464
chr22	38885090	38885363	hcmv-mir-UL22A,miRNA,+	275	2425	1263	3688	51.5237	27.4046	-0.9108	0.5319
chr22	41994034	41995650	TCONS_00029427	1618	4447	2271	6718	16.0589	8.3751	-0.9392	0.5215
chr13	53263722	53274882	TCONS_00021656	11162	3161	1585	4746	1.6547	0.8473	-0.9656	0.5121
chr1	852250	855071	TCONS_00000445;TCONS_00000446;TCONS_00002277;TCONS_00000073	2823	3672	1798	5470	7.6001	3.8004	-0.9999	0.5
chr1	843465	845307	TCONS_00001368	1844	689	331	1020	2.1832	1.0711	-1.0274	0.4906
chr1	10516603	10520092	TCONS_00001938;TCONS_00000152	3491	5190	2481	7671	8.6865	4.2406	-1.0345	0.4882
chr6	166253092	166253577	TCONS_00012358	487	279	132	411	3.3474	1.6173	-1.0494	0.4832
chr1	840487	841185	TCONS_00000796	700	474	224	698	3.9565	1.9094	-1.0511	0.4826
chr9	140119094	140119402	TCONS_00016732	310	82	38	120	1.5455	0.7314	-1.0793	0.4733
chrX	130823930	130826880	TCONS_00017372	2952	1775	783	2558	3.5133	1.5827	-1.1504	0.4505
chr1	846815	850350	TCONS_00000032;TCONS_00000134	3537	3552	1533	5085	5.8677	2.5862	-1.182	0.4408
chr1	28567780	28573669	TCONS_00001440;TCONS_00001441	5891	1076	440	1516	1.0672	0.4457	-1.2598	0.4176
chrX	281385	282585	TCONS_00016916;TCONS_00016915;TCONS_00016957	1202	504	198	702	2.4499	0.9829	-1.3176	0.4012
chrY	231385	232585	TCONS_00017566;TCONS_00017565;TCONS_00017599	1202	478	184	662	2.3235	0.9134	-1.347	0.3931
chr9	130872813	130880971	TCONS_00016871;TCONS_00015886;TCONS_00016872;TCONS_00016873;TCONS_00016480	8160	5062	1808	6870	3.6246	1.3221	-1.455	0.3648
chr10	112629501	112631351	TCONS_00017869	1852	783	278	1061	2.4703	0.8957	-1.4636	0.3626
chr9	47162727	47164028	TCONS_00015989	1303	268	92	360	1.2018	0.4213	-1.5122	0.3506
chr18	12031121	12032131	TCONS_00026678	1012	599	205	804	3.4584	1.2087	-1.5166	0.3495
chr22	35846034	35851348	TCONS_00029585;TCONS_00029795	5316	1564	423	1987	1.719	0.4748	-1.8562	0.2762
