# Supplementary material for: Polyadenylation-Dependent Control of Long Noncoding RNA Expression by the Poly(A)-Binding Protein Nuclear 1
Source: PLoS Genet. 2012 Nov 15;8(11):e1003078. doi: 10.1371/journal.pgen.1003078 (PMC3499365; doi:10.1371/journal.pgen.1003078)
Supplement: Table S4 — Table showing the expressed lncRNAs and their closest expressed protein-coding gene. Expression cutoff was defined as RPKM >1 in at least one sample. (XLS) [file pgen.1003078.s015.xls]

## Sheet: lncRNAcombined.complete.wStrand
Table S4. Expressed lncRNAs and their closest expressed protein-coding gene. Expression cutoff was defined as RPKM > 1 in at least one sample
ncRNA									closest protein Gene
chr	start	stop	Name	log-FC	FC	Strand	Location	Distance to TSS of closest coding gene	Name	log-FC	FC	RPKM_NT4	RPKM_si6	Strand
chr16	2204523	2205606	U60	3.1461	8.85259	-	upstream	-192	TRAF7	-0.0407	0.972183	47829	45533	+
chr17	623630	624327	TCONS_00025799	2.8448	7.18406	+	upstream	-5534	VPS53	0.4548	1.37059	8109	10883	-
chr5	12554001	12574749	TCONS_00009606	2.5302	5.77652	-	upstream	-1569079	TRIO	-0.0428	0.970769	46024	43749	+
chr7	158766825	158775604	TCONS_00013659;TCONS_00013660	2.3567	5.12197	+	downstream	117556	WDR60	-0.1623	0.893599	11095	9708	+
chr11	2397410	2398419	TCONS_00019823;TCONS_00019824	2.3198	4.99263	+	upstream	-127	CD81	0.3049	1.23533	33457	40472	+
chr7	134855675	134857224	TCONS_00014220	2.2933	4.90176	+	upstream	-143	C7orf49	-0.161	0.894405	4034	3533	-
chr11	61740185	61744174	TCONS_00019645	2.0824	4.23511	-	downstream	4631	BC132896	0.9113	1.88074	202	372	+
chr1	51442716	51443912	TCONS_00001494	1.9372	3.82962	-	downstream	9108	CDKN2C	0.0788	1.05614	6256	6470	+
chr16	87351110	87351640	TCONS_00024899;TCONS_00024900	1.8026	3.48848	+	downstream	74067	FBXO31	0.0204	1.01424	5114	5079	-
chr18	74528064	74534242	TCONS_00026577;TCONS_00026578;TCONS_00026579	1.7783	3.43022	-	upstream	-1873	ZNF236	-0.0174	0.988012	4546	4398	+
chr9	138359933	138364095	TCONS_00015775	1.731	3.31958	+	upstream	-7552	KIAA0649	0.2546	1.193	9316	10883	+
chr4	37003463	37020620	TCONS_00008038	1.7118	3.27569	+	downstream	667378	RELL1	-0.1601	0.894963	1003	879	-
chr6	6891669	6899654	TCONS_00011670	1.701	3.25126	+	upstream	-208533	RREB1	-0.0271	0.981391	17315	16639	+
chr6	1605723	1607305	TCONS_00011636	1.6898	3.22612	+	upstream	-3375	FOXC1	-0.3174	0.802515	9725	7642	+
chr8	100012215	100014726	TCONS_00014805	1.6313	3.09792	+	upstream	-10767	VPS13B	0.1282	1.09293	9434	10096	+
chr1	149591178	149592306	TCONS_00000305	1.5693	2.96761	+	downstream	38175	PPIAL4B	0.2688	1.20481	217	256	+
chr11	71159585	71163182	TCONS_00019374	1.5406	2.90915	+	upstream	-108	DHCR7	0.553	1.46713	25257	36284	-
chr13	91508605	91510193	TCONS_00022082	1.5379	2.90372	-	upstream	-540741	GPC5	-1.4039	0.377906	1643	608	+
chr13	95954704	95956401	TCONS_00021689	1.5271	2.88206	-	upstream	-1017	ABCC4	-0.3457	0.786926	16577	12774	-
chr19	46684559	46699678	TCONS_00027056	1.5208	2.8695	+	upstream	-150615	PPP5C	-0.0794	0.946451	20891	19361	+
chr1	25579797	25594376	TCONS_00000490;TCONS_00002308;TCONS_00001430;TCONS_00001431	1.507	2.84218	-	upstream	-5812	C1orf63	0.3238	1.25162	3001	3678	-
chr4	189080967	189082293	TCONS_00008978;TCONS_00008378;TCONS_00007698	1.4962	2.82099	+	upstream	-50545	TRIML2	0.0922	1.06599	2349	2452	-
chr7	39659892	39662092	TCONS_00013782	1.4853	2.79975	-	upstream	-1069	RALA	-0.0849	0.94285	4626	4271	+
chr5	36871456	36876605	TCONS_00010663	1.4785	2.78659	+	upstream	-255	NIPBL	0.1649	1.12109	37355	41007	+
chr5	36864526	36876759	TCONS_00009639	1.4698	2.76983	-	upstream	-101	NIPBL	0.1649	1.12109	37355	41007	+
chr22	42760405	42765214	TCONS_00029485;TCONS_00029486;TCONS_00029350	1.4654	2.7614	-	upstream	-131370	SERHL	-0.254	0.838568	4853	3985	+
chr3	195367105	195377621	TCONS_00007073;TCONS_00006377;TCONS_00007074;TCONS_00006378	1.4569	2.74518	+	upstream	-7288	SDHALP2	0.1954	1.14504	18209	20417	+
chr1	149590751	149591762	TCONS_00000639	1.4454	2.72338	-	downstream	37748	PPIAL4B	0.2688	1.20481	217	256	+
chrX	46404927	46407668	TCONS_00016919	1.4402	2.71358	+	upstream	-35	ZNF673	-0.4178	0.748565	2056	1507	-
chr3	195362628	195366726	TCONS_00006375;TCONS_00007072;TCONS_00006376	1.438	2.70945	+	upstream	-18183	SDHALP2	0.1954	1.14504	18209	20417	+
chr15	69752806	69755112	TCONS_00023721;TCONS_00023722	1.4156	2.66771	-	downstream	7647	RPLP1	-0.1222	0.918786	64361	57906	+
chr9	125693948	125702605	TCONS_00016692;TCONS_00015585	1.3686	2.5822	+	upstream	-169	ZBTB26	0.867	1.82387	995	1777	-
chr1	84542061	84543595	TCONS_00001546	1.3454	2.54101	-	upstream	-149	PRKACB	0.0485	1.03419	4264	4318	+
chr2	55852072	55858573	TCONS_00003286	1.2791	2.42688	-	upstream	-6959	SMEK2	-0.0394	0.97306	16376	15604	-
chr14	95999191	96000466	U93	1.2784	2.4257	-	upstream	-856	GLRX5	0.2052	1.15285	4066	4590	+
chr10	128591476	128593410	TCONS_00018637	1.2775	2.42419	-	upstream	-612	DOCK1	-0.001	0.999307	17090	16723	+
chr2	105950390	105953445	TCONS_00004365;TCONS_00004366	1.253	2.38337	-	upstream	-567	C2orf49	0.8274	1.77448	1105	1920	+
chr1	100728862	100731676	TCONS_00001608;TCONS_00000587;TCONS_00001609	1.2436	2.36789	-	upstream	-37	RTCD1	-0.2982	0.813266	6756	5380	+
chr17	62222937	62224331	U104;ACA62	1.2216	2.33205	+	downstream	116321	TEX2	-0.5769	0.670403	8203	5385	-
chrX	114999953	115005243	TCONS_00017455	1.2008	2.29867	+	downstream	204747	PLS3	0.3097	1.23945	27391	33244	+
chr15	79709124	79709673	TCONS_00023478	1.1954	2.29008	+	downstream	105633	TMED3	0.3366	1.26278	12490	15444	+
chr16	3980004	4002465	TCONS_00024948;TCONS_00024949;TCONS_00024562;TCONS_00024563;TCONS_00024564;TCONS_00024565;TCONS_00024950	1.1934	2.28691	-	upstream	-49883	CREBBP	0.042	1.02954	22794	22980	-
chr3	197374633	197381275	TCONS_00006773	1.1902	2.28184	-	upstream	-95148	FYTTD1	0.1998	1.14854	7964	8957	+
chr1	44410041	44412223	TCONS_00000510;TCONS_00000511;TCONS_00000512	1.1819	2.26875	-	upstream	-254	IPO13	0.0176	1.01227	6482	6425	+
chr21	9826393	9827720	TCONS_00029068;TCONS_00029071;TCONS_00029069;TCONS_00029072	1.1747	2.25746	-	downstream	140864	LOC100132288	-0.0724	0.951055	1004	935	-
chr17	7771138	7777031	TCONS_00025133	1.1578	2.23117	-	upstream	-9966	LSMD1	-0.0989	0.933745	7609	6957	-
chr7	129246526	129251436	TCONS_00013953	1.1129	2.1628	-	upstream	-118	NRF1	0.2391	1.18026	3879	4483	+
chr18	77437293	77439308	TCONS_00026747	1.1116	2.16085	-	upstream	-492	CTDP1	0.1363	1.09908	4527	4872	+
chr2	747657	748673	TCONS_00005055;TCONS_00005056;TCONS_00005057;TCONS_00005058	1.1106	2.15935	-	upstream	-70218	TMEM18	0.0671	1.04761	4879	5005	-
chr6	25997714	26006496	TCONS_00012113;TCONS_00012114	1.0966	2.1385	-	upstream	-15410	HIST1H4A	-0.1573	0.896702	205	180	+
chr10	88281701	88282443	TCONS_00017851;TCONS_00018262	1.0859	2.1227	+	upstream	-160	WAPAL	0.0351	1.02463	14221	14268	-
chr21	46419128	46424642	TCONS_00028763;TCONS_00029315	1.0677	2.09609	-	downstream	59173	C21orf70	-0.2624	0.8337	2091	1707	+
chr2	36581892	36582644	TCONS_00005129;TCONS_00004205	1.0657	2.09319	-	upstream	-752	CRIM1	0.3455	1.27059	20815	25898	+
chr1	44404329	44406129	TCONS_00002373	1.0232	2.03242	-	upstream	-6348	IPO13	0.0176	1.01227	6482	6425	+
chr7	154795153	154806834	TCONS_00014235;TCONS_00013639;TCONS_00013640;TCONS_00013641;TCONS_00013642;TCONS_00013643;TCONS_00013644;TCONS_00013645;TCONS_00013647	1.0168	2.02343	+	upstream	-471	PAXIP1	-0.0421	0.97124	10322	9817	-
chr15	83681103	83683005	TCONS_00023489	1.0074	2.01028	+	upstream	-710	C15orf40	-0.3375	0.791412	1604	1243	-
chr1	23608314	23610576	TCONS_00001416	1.0066	2.00917	-	downstream	60276	HNRNPR	0.2666	1.20297	35061	41300	-
chr21	44818607	44821739	TCONS_00029046	1.0003	2.00042	+	downstream	25262	SIK1	-0.0736	0.950264	102456	95337	-
chr2	20724741	20739937	TCONS_00004164;TCONS_00004165;TCONS_00005101;TCONS_00005099;TCONS_00005098;TCONS_00004166;TCONS_00005102;TCONS_00005103;TCONS_00005104;TCONS_00005105;TCONS_00004167	0.9688	1.95721	-	downstream	77906	RHOB	0.3428	1.26822	34084	42328	+
chr2	85190234	85194331	TCONS_00003752	0.9684	1.95667	+	upstream	-3899	KCMF1	0.2063	1.15373	7246	8186	+
chr14	50328593	50331183	TCONS_00022740	0.9664	1.95396	-	upstream	-9054	SDCCAG1	-0.0798	0.946189	9307	8623	-
chr7	104653693	104654602	TCONS_00014390;TCONS_00013916;TCONS_00013917	0.9526	1.93536	-	upstream	-34	MLL5	-0.0306	0.979013	13738	13170	+
chr19	781006	789792	TCONS_00027152;TCONS_00027153	0.9524	1.93509	-	upstream	-7599	PTBP1	-0.0122	0.991579	98265	95410	+
chr20	50448335	50479451	TCONS_00028064	0.9522	1.93482	-	upstream	-29287	SALL4	-0.1505	0.900938	11841	10446	-
chr11	82783118	82802318	TCONS_00019104;TCONS_00019409;TCONS_00019410;TCONS_00019411;TCONS_00019412;TCONS_00019413;TCONS_00019414;TCONS_00019415;TCONS_00019416	0.9377	1.91547	+	upstream	-234	RAB30	0.1874	1.13871	1043	1163	-
chr14	50320357	50329571	TCONS_00022986;TCONS_00022987	0.9365	1.91388	+	upstream	-818	SDCCAG1	-0.0798	0.946189	9307	8623	-
chr11	309548	311060	TCONS_00020033	0.9342	1.91083	-	downstream	1441	IFITM2	0.3946	1.31458	10109	13013	+
chr6	31167941	31169695	TCONS_00011481	0.9198	1.89185	-	upstream	-41926	CCHCR1	-0.1972	0.872242	11433	9765	-
chr3	14240059	14242620	TCONS_00005744	0.9102	1.87931	-	downstream	19722	LSM3	0.0061	1.00424	3726	3664	+
chr11	18610354	18612385	TCONS_00019588	0.8799	1.84025	-	upstream	-73	UEVLD	0.242	1.18263	1164	1348	-
chr21	44299767	44303945	TCONS_00029037;TCONS_00029038;TCONS_00029039;TCONS_00029230	0.8457	1.79714	+	upstream	-68	WDR4	-0.1098	0.926717	8360	7586	-
chr1	225634944	225653045	TCONS_00000745;TCONS_00000746;TCONS_00001845	0.8386	1.78831	-	upstream	-18425	LBR	-0.1101	0.926524	23394	21225	-
chr10	133772473	133773355	TCONS_00018859	0.8346	1.78336	+	downstream	22079	BNIP3	-0.4319	0.741285	8872	6440	-
chr6	25992926	26002137	TCONS_00011742;TCONS_00011743;TCONS_00012437;TCONS_00012438	0.8244	1.7708	+	upstream	-19769	HIST1H4A	-0.1573	0.896702	205	180	+
chr1	28833376	28835774	U17a;U17b	0.7972	1.73773	+	downstream	880	SNHG3-RCC1	-0.1078	0.928002	24825	22558	+
chr5	8457803	8463208	TCONS_00009234	0.7896	1.7286	+	downstream	588586	MTRR	0.0374	1.02626	14107	14176	+
chr19	781567	786255	TCONS_00026862	0.7612	1.6949	+	upstream	-11136	PTBP1	-0.0122	0.991579	98265	95410	+
chr8	99057942	99059896	TCONS_00015327	0.7598	1.69326	+	upstream	-169	RPL30	-0.1063	0.928967	116813	106262	-
chr5	179719194	179722253	TCONS_00010210;TCONS_00009562	0.7561	1.68892	+	upstream	-123	MAPK9	0.2225	1.16675	7236	8267	-
chr10	75540422	75541627	TCONS_00018537	0.7544	1.68693	-	upstream	-180	CHCHD1	-0.4817	0.716133	4502	3157	+
chr5	37071722	37072811	TCONS_00010304	0.753	1.68529	-	downstream	176718	C5orf42	0.335	1.26138	14275	17632	-
chr6	44041649	44045689	TCONS_00011305	0.7362	1.66578	+	downstream	49501	MRPL14	-0.1486	0.902125	8787	7762	-
chr5	654143	654462	TCONS_00010868	0.7212	1.64855	-	downstream	39047	TPPP	0.1088	1.07833	2272	2399	-
chr5	180261302	180262712	TCONS_00011109	0.6993	1.62372	-	upstream	-18761	MGAT1	-0.0436	0.970231	7486	7112	-
chr6	72117910	72130522	TCONS_00012755;TCONS_00012211;TCONS_00011136;TCONS_00011518;TCONS_00011519;TCONS_00012212	0.6975	1.62169	-	downstream	119433	OGFRL1	0.2634	1.2003	981	1153	+
chr19	58412461	58413066	TCONS_00027818	0.6962	1.62023	-	upstream	-12019	ZNF814	0.1523	1.11134	2176	2368	-
chr4	106058436	106061776	TCONS_00007807	0.6927	1.61631	-	upstream	-6166	TET2	-0.3302	0.795426	4382	3413	+
chr19	14903113	14903565	TCONS_00026907	0.6856	1.60837	+	upstream	-13760	EMR2	0.0279	1.01953	2350	2346	-
chr15	83424196	83425323	ACA45	0.6838	1.60637	+	upstream	-52649	WHAMM	0.4486	1.36472	1207	1613	+
chr11	72514716	72524260	TCONS_00019700	0.65	1.56917	-	upstream	-1190	ATG16L2	-0.4571	0.728449	5999	4279	+
chr3	197363225	197374168	TCONS_00006770;TCONS_00006771;TCONS_00006772	0.6414	1.55984	-	upstream	-102255	FYTTD1	0.1998	1.14854	7964	8957	+
chr17	4063017	4063996	TCONS_00025805;TCONS_00025806;TCONS_00025807	0.6186	1.53538	+	downstream	16555	CYB5D2	-1.1649	0.445995	3547	1549	+
chr1	213028818	213031480	TCONS_00001813;TCONS_00000026	0.6165	1.53315	-	upstream	-116	FLVCR1	0.1261	1.09134	4576	4890	+
chr16	67525953	67540403	TCONS_00024870;TCONS_00024442	0.6099	1.52615	+	upstream	-10864	ATP6V0D1	0.3208	1.24902	12125	14830	-
chr17	19090828	19092045	U3	0.6099	1.52615	+	upstream	-48644	EPN2	-0.2481	0.842005	7031	5797	+
chr17	2615676	2616453	TCONS_00025273	0.6055	1.52151	+	upstream	-749	KIAA0664	-0.474	0.719966	79784	56248	-
chr16	3056585	3057374	TCONS_00024547	0.5889	1.5041	-	upstream	-5082	CLDN9	1.1418	2.20656	168	363	+
chr17	4062959	4063932	TCONS_00026020	0.5809	1.49578	-	downstream	16497	CYB5D2	-1.1649	0.445995	3547	1549	+
chr3	33839481	33840004	TCONS_00006467	0.5805	1.49537	-	upstream	-61	PDCD6IP	-0.1445	0.904693	18354	16259	+
chr17	19092841	19094058	U3-3	0.5805	1.49537	-	upstream	-46631	EPN2	-0.2481	0.842005	7031	5797	+
chr22	31365261	31375377	TCONS_00029579;TCONS_00029325;TCONS_00029410;TCONS_00029580;TCONS_00029336	0.5723	1.48689	+	upstream	-1074	MORC2	-0.2099	0.864597	12471	10558	-
chr16	87806996	87812948	TCONS_00024778;TCONS_00024779	0.5697	1.48421	-	upstream	-7454	KLHDC4	-0.4453	0.734432	8397	6039	-
chr16	73092702	73093074	TCONS_00024725	0.5673	1.48175	-	downstream	162	ZFHX3	-0.2055	0.867238	26776	22738	-
chr2	217074539	217084905	TCONS_00004015	0.5637	1.47806	+	downstream	100519	XRCC5	0.0882	1.06304	53022	55191	+
chr10	102133332	102154988	TCONS_00017677;TCONS_00017715;TCONS_00018305;TCONS_00018306;TCONS_00018794;TCONS_00018795;TCONS_00018796;TCONS_00018797;TCONS_00018307;TCONS_00018798;TCONS_00018308	0.5559	1.47009	+	downstream	26560	SCD	0.3067	1.23688	319241	386639	+
chr17	18964724	18965941	U3-2	0.5522	1.46632	+	upstream	-56664	FAM83G	0.0183	1.01277	3872	3840	-
chr1	161337811	161341754	TCONS_00000324	0.5318	1.44573	+	upstream	-147	C1orf192	0.4463	1.36254	790	1054	-
chr10	102819375	102820683	TCONS_00018588	0.5274	1.44133	-	upstream	-315	KAZALD1	-0.285	0.820742	4605	3701	+
chr4	3508421	3511161	TCONS_00009011	0.5252	1.43913	-	downstream	23062	LRPAP1	0.1671	1.1228	21395	23522	-
chr17	18966732	18967949	U3-2B	0.523	1.43694	-	upstream	-58672	FAM83G	0.0183	1.01277	3872	3840	-
chr16	89883184	89894373	TCONS_00024918;TCONS_00024919	0.512	1.42603	+	upstream	-119	FANCA	-0.2916	0.816995	41770	33416	-
chr5	99715208	99723958	TCONS_00009228	0.5103	1.42435	-	upstream	-147165	FAM174A	-0.0426	0.970904	913	868	+
chr21	10196441	10200844	TCONS_00029073	0.509	1.42306	-	upstream	-227856	LOC100132288	-0.0724	0.951055	1004	935	-
chrX	135991637	135992594	TCONS_00017379	0.5081	1.42218	-	upstream	-28698	CCBL2	-0.1651	0.891867	14653	12797	-
chr1	143188827	143189695	TCONS_00000294	0.5076	1.42168	+	downstream	578185	PPIAL4G	0.4301	1.34733	523	690	-
chr17	19015232	19016449	U3-4	0.5071	1.42119	-	upstream	-107172	FAM83G	0.0183	1.01277	3872	3840	-
chr2	61367899	61372110	TCONS_00004269;TCONS_00002665;TCONS_00003298;TCONS_00003299	0.494	1.40834	-	upstream	-132	C2orf74	0.0451	1.03175	1461	1476	+
chr17	20691696	20692707	TCONS_00025860	0.4922	1.40659	+	downstream	254365	USP22	0.3006	1.23166	64450	77729	-
chr7	65564507	65565273	TCONS_00014317	0.4867	1.40124	-	upstream	-14531	CRCP	0.2839	1.21748	4782	5701	+
chr4	190197915	190198838	TCONS_00008385;TCONS_00008386;TCONS_00008387;TCONS_00008982;TCONS_00008983	0.4856	1.40017	+	upstream	-663135	FRG1	0.0345	1.0242	2060	2066	+
chr21	9825743	9826389	TCONS_00029193	0.4706	1.38569	+	downstream	142195	LOC100132288	-0.0724	0.951055	1004	935	-
chrX	54840302	54841433	U107	0.4706	1.38569	+	downstream	6131	MAGED2	0.5147	1.4287	11498	16086	+
chr10	114578563	114590547	TCONS_00018337	0.4638	1.37917	+	upstream	-119461	TCF7L2	-0.03	0.97942	6566	6297	+
chr5	87564711	87566950	TCONS_00009444;TCONS_00009445	0.462	1.37745	+	upstream	-46	UNQ679	-0.0858	0.942262	2483	2291	-
chr3	160232194	160233524	U90	0.4578	1.37345	-	downstream	49851	KPNA4	0.5005	1.4147	9661	13383	-
chr17	75084888	75086075	ACA47	0.4566	1.3723	+	upstream	-50929	SEC14L1	0.207	1.15429	20306	22952	+
chr21	44742296	44751919	TCONS_00028945	0.4523	1.36822	-	downstream	95082	SIK1	-0.0736	0.950264	102456	95337	-
chr2	122407225	122409245	TCONS_00002992;TCONS_00003839;TCONS_00002993;TCONS_00002719;TCONS_00002720	0.4442	1.36056	+	upstream	-173	KIAA0622	0.1309	1.09498	13319	14281	-
chr19	10762494	10764556	TCONS_00027673;TCONS_00027183;TCONS_00027184	0.4385	1.35519	-	upstream	-380	ILF3	-0.1412	0.906765	173612	154149	+
chr21	10206071	10208330	TCONS_00028963	0.4375	1.35426	+	upstream	-237486	LOC100132288	-0.0724	0.951055	1004	935	-
chr11	573800	575885	TCONS_00019162	0.4373	1.35407	-	upstream	-597	PHRF1	0.2551	1.19342	12081	14118	+
chr15	83419350	83424082	TCONS_00023488	0.4327	1.34976	+	upstream	-53890	WHAMM	0.4486	1.36472	1207	1613	+
chr3	96335998	96337060	TCONS_00007196;TCONS_00007197;TCONS_00007198;TCONS_00006556	0.416	1.33422	-	upstream	-1146534	ARL6	0.3573	1.28103	283	355	+
chr3	96336028	96337039	TCONS_00006915;TCONS_00006916;TCONS_00006917;TCONS_00006918;TCONS_00006919	0.416	1.33422	+	upstream	-1146555	ARL6	0.3573	1.28103	283	355	+
chr11	46783438	46784549	HBII-166	0.4146	1.33293	-	downstream	61070	ZNF408	-0.0331	0.977318	2231	2135	+
chr1	41430712	41432244	TCONS_00001475	0.4127	1.33117	-	upstream	-12762	CTPS	-0.0572	0.961128	28673	26986	+
chr20	62258579	62260177	TCONS_00027984;TCONS_00027985;TCONS_00028269	0.3865	1.30722	+	upstream	-198	GMEB2	0.015	1.01045	8262	8175	-
chr21	46398626	46399161	TCONS_00029180;TCONS_00029181	0.3811	1.30233	-	downstream	38671	C21orf70	-0.2624	0.8337	2091	1707	+
chr18	47339892	47341313	mgU12-22/U4-8;U91	0.3806	1.30188	+	downstream	0	ACAA2	-0.1798	0.882825	8646	7474	-
chr14	21668620	21675059	TCONS_00022406	0.3754	1.2972	-	downstream	62578	HNRNPC	-0.1157	0.922934	41793	37769	-
chr14	21668433	21672514	TCONS_00022389	0.3622	1.28538	+	downstream	65123	HNRNPC	-0.1157	0.922934	41793	37769	-
chr19	5558179	5568005	TCONS_00026760;TCONS_00027166	0.3378	1.26383	-	downstream	54932	SAFB2	-0.0594	0.959663	22970	21585	-
chr8	19133	20808	TCONS_00014550	0.3233	1.25119	-	downstream	660417	ERICH1	0.1323	1.09604	2321	2491	-
chr5	43012799	43019703	TCONS_00010322;TCONS_00010323;TCONS_00009278;TCONS_00009223	0.3231	1.25102	-	downstream	23568	C5orf39	0.9271	1.90145	391	728	-
chr17	79361984	79367287	TCONS_00025781	0.3199	1.24824	-	upstream	-6252	BAHCC1	0.1059	1.07617	22435	23641	+
chr3	184042983	184044059	HBII-142	0.3124	1.24177	+	upstream	-9657	FAM131A	-0.4041	0.755708	2246	1662	+
chr6	31590355	31591487	ACA38	0.3123	1.24169	+	downstream	1905	BAT2	0.1764	1.13006	90496	100140	+
chr2	74375171	74378011	TCONS_00002706;TCONS_00003733;TCONS_00002707;TCONS_00002708;TCONS_00003734	0.2916	1.224	+	upstream	-132	BOLA3	0.3967	1.31649	1560	2011	-
chr19	58916678	58919843	TCONS_00027438;TCONS_00027829;TCONS_00027828;TCONS_00027439;TCONS_00027830;TCONS_00027440	0.2773	1.21192	-	upstream	-219	ZNF584	0.0992	1.07118	3106	3258	+
chr22	50775555	50778197	TCONS_00029742;TCONS_00029743	0.2768	1.2115	-	upstream	-3562	SAPS2	-0.6473	0.638474	20211	12636	+
chr21	44885008	44887755	TCONS_00029049;TCONS_00028853	0.2698	1.20564	+	upstream	-38006	SIK1	-0.0736	0.950264	102456	95337	-
chr22	39714556	39715618	U43	0.2638	1.20064	-	downstream	772	RPL3	0.0346	1.02427	192098	192670	-
chr15	50655997	50660476	TCONS_00023262	0.262	1.19914	+	upstream	-8392	GABPB1	0.0786	1.05599	3616	3739	-
chr11	9449812	9451001	ACA23	0.2613	1.19856	+	upstream	-31511	ZNF143	0.1537	1.11242	4166	4538	+
chr18	47015113	47016178	U58C	0.2585	1.19623	-	upstream	-1499	C18orf32	0.2805	1.21462	1294	1539	-
chr17	7477530	7478665	ACA48	0.2515	1.19044	+	upstream	-4139	CD68	0.2509	1.18995	1120	1305	+
chr19	5558184	5581226	TCONS_00026823	0.2406	1.18148	+	downstream	41711	SAFB2	-0.0594	0.959663	22970	21585	-
chr7	158799212	158818928	TCONS_00013108;TCONS_00013109;TCONS_00012854;TCONS_00013661;TCONS_00013662;TCONS_00013663	0.2369	1.17846	+	downstream	118720	VIPR2	-0.5773	0.670217	7192	4720	-
chr16	30597223	30604442	TCONS_00024362	0.2293	1.17227	+	upstream	-213	ZNF785	-0.1146	0.923638	2668	2413	-
chr11	93454179	93455532	mgU2-19/30	0.2286	1.1717	+	downstream	19129	TAF1D	-0.5974	0.660944	27514	17807	-
chr2	243173848	243176661	TCONS_00003525;TCONS_00004653	0.227	1.1704	-	downstream	457608	GAL3ST2	-1.7965	0.287872	447	126	+
chr16	2014684	2015811	ACA64	0.22	1.16473	+	downstream	0	RPS2	0.066	1.04681	62497	64063	-
chr1	149615885	149616885	TCONS_00002158;TCONS_00002157;TCONS_00001143	0.218	1.16312	NA	downstream	62882	PPIAL4B	0.2688	1.20481	217	256	+
chr4	84009929	84010394	TCONS_00008143;TCONS_00008144	0.2143	1.16014	+	downstream	25516	PLAC8	0.8521	1.80513	1988	3514	-
chr4	152588375	152591654	TCONS_00007658;TCONS_00008904	0.2138	1.15974	+	downstream	90491	PET112L	0.1626	1.1193	6198	6793	-
chr13	100738208	100741196	TCONS_00022099	0.2102	1.15685	-	upstream	-140	PCCA	-0.0773	0.94783	3185	2956	+
chr16	2693654	2696114	TCONS_00024244	0.1942	1.14409	+	upstream	-357	PDPK1	0.2909	1.2234	14642	17541	-
chr5	138613968	138615168	U19	0.1826	1.13493	+	downstream	4190	MATR3	-0.0155	0.989314	41379	40085	+
chr14	19894368	19904571	TCONS_00022343	0.1822	1.13461	+	downstream	869581	TTC5	-0.0389	0.973397	1004	957	-
chr4	119199844	119200975	ACA24	0.1762	1.1299	+	upstream	-236519	CEP170L	-0.1568	0.897013	592	520	+
chr8	144362332	144363898	TCONS_00015189;TCONS_00015190	0.1725	1.12701	-	upstream	-9660	ZNF696	0.2223	1.16659	3393	3876	+
chrX	153628121	153629256	U70	0.1632	1.11977	+	downstream	1550	RPL10	0.1311	1.09513	40040	42938	+
chr11	77850805	77854134	TCONS_00019401;TCONS_00019955;TCONS_00019152;TCONS_00019402;TCONS_00019956	0.1628	1.11946	+	upstream	-106	ALG8	0.0127	1.00884	10576	10448	-
chr2	202031687	202032954	TCONS_00003079;TCONS_00003080	0.1612	1.11822	+	downstream	50871	CFLAR	0.1757	1.12951	4047	4476	+
chr14	103803685	103804811	ACA28	0.1603	1.11752	+	downstream	3192	EIF5	-0.0141	0.990274	25097	24336	+
chr17	37008615	37009748	ACA21	0.1563	1.11443	-	downstream	304	RPL23	0.2163	1.16175	38813	44153	-
chr12	57038310	57039385	U59A	0.1535	1.11226	-	downstream	466	ATP5B	0.147	1.10726	172075	186574	-
chr15	41576200	41598734	TCONS_00023186;TCONS_00023381;TCONS_00023382;TCONS_00023383;TCONS_00023384	0.1351	1.09817	+	downstream	26084	OIP5	-0.5421	0.686771	3557	2392	-
chr1	31408032	31409123	U103	0.1342	1.09748	-	upstream	-26552	SDC3	-0.5007	0.706764	8996	6226	-
chr8	145703378	145705868	TCONS_00015381	0.1312	1.0952	+	upstream	-1660	FOXH1	-0.9992	0.500277	2813	1378	-
chr15	41578206	41598741	TCONS_00023648;TCONS_00024099	0.1311	1.09513	-	downstream	26077	OIP5	-0.5421	0.686771	3557	2392	-
chr5	172447228	172448432	U19-2	0.1296	1.09399	+	upstream	-34937	C5orf41	1.1174	2.16956	723	1536	+
chr7	74440308	74445630	TCONS_00012913	0.1267	1.09179	-	downstream	61225	GATSL1	0.1466	1.10696	2312	2506	+
chr2	118593925	118596965	TCONS_00002986;TCONS_00003824;TCONS_00002987	0.1168	1.08433	+	downstream	21670	DDX18	-0.3078	0.807873	11649	9215	+
chr2	232320010	232321734	U23;U20	0.1141	1.0823	-	downstream	7470	NCL	0.0738	1.05249	161022	165952	-
chr11	8706485	8707616	ACA3-2	0.1129	1.0814	+	downstream	2490	RPL27A	0.0643	1.04558	67383	68989	+
chr17	7479628	7481909	mgU6-77;U67	0.111	1.07998	+	upstream	-895	CD68	0.2509	1.18995	1120	1305	+
chr2	29136027	29137116	HBII-316	0.1082	1.07788	+	downstream	18494	WDR43	-0.1302	0.913705	19770	17688	+
chr12	57036963	57038038	U59B	0.1057	1.07602	-	downstream	1813	ATP5B	0.147	1.10726	172075	186574	-
chr6	58234691	58239687	TCONS_00012196	0.104	1.07475	-	downstream	48036	GUSBL2	0.402	1.32134	1977	2558	-
chr17	27047067	27048134	U42B	0.0985	1.07066	+	downstream	67	RPL23A	0.0421	1.02961	22639	22824	+
chr11	8705273	8706403	ACA3	0.0906	1.06481	+	downstream	1278	RPL27A	0.0643	1.04558	67383	68989	+
chr12	133692098	133698651	TCONS_00020666	0.0892	1.06378	+	upstream	-8561	ZNF10	-0.6622	0.631914	1789	1107	+
chr20	37062004	37063976	U71d;TCONS_00028384	0.0838	1.05981	-	upstream	-37509	RALGAPB	0.0047	1.00326	13007	12778	+
chr19	48824028	48827644	TCONS_00027388	0.0796	1.05673	-	upstream	-984	EMP3	0.3476	1.27244	17149	21368	+
chr9	136215750	136218268	U24;U36B;U36A;U36C	0.0727	1.05168	+	downstream	681	RPL7A	0.1055	1.07587	20898	22016	+
chr2	232324578	232325653	U82	0.0718	1.05103	-	downstream	3551	NCL	0.0738	1.05249	161022	165952	-
chr21	44808522	44809763	TCONS_00029159	0.0599	1.04239	-	downstream	37238	SIK1	-0.0736	0.950264	102456	95337	-
chr9	134360551	134361637	U62A	0.0586	1.04145	+	upstream	-4514	hCG_30195	0.1329	1.0965	24934	26772	+
chr19	17972896	17974029	U68	0.0582	1.04117	+	downstream	2169	RPL18A	0.1447	1.1055	16301	17646	+
chr8	128128655	128241550	TCONS_00015498;TCONS_00015168;TCONS_00015169;TCONS_00015170;TCONS_00014531;TCONS_00015171	0.0563	1.0398	-	upstream	-506214	MYC	-0.266	0.831622	87482	71240	+
chr12	120718114	120720608	TCONS_00020953	0.0556	1.03929	-	upstream	-14551	PXN	0.1253	1.09073	21420	22878	-
chr1	45243013	45244630	U38A;U38B	0.0536	1.03785	+	downstream	1767	RPS8	0.07	1.04972	81261	83526	+
chr22	39709323	39710416	U83B	0.0513	1.0362	-	downstream	5974	RPL3	0.0346	1.02427	192098	192670	-
chr22	39710717	39711812	U83A	0.0505	1.03562	-	downstream	4578	RPL3	0.0346	1.02427	192098	192670	-
chr1	12566799	12567951	ACA59	0.0498	1.03512	+	downstream	109868	DHRS3	-0.3801	0.768384	6175	4646	-
chr6	31804352	31805416	U52	0.0479	1.03376	+	downstream	1659	C6orf48	0.1173	1.0847	17530	18619	+
chr2	207026104	207027583	U51;ACA41	0.0347	1.02434	+	downstream	1786	EEF1B2	-0.0178	0.987738	8597	8315	+
chr1	27202623	27204736	TCONS_00000170	0.0336	1.02356	+	downstream	12132	GPN2	-0.1125	0.924984	3131	2836	-
chr1	45241036	45242761	U55;U46	0.0332	1.02328	+	upstream	0	RPS8	0.07	1.04972	81261	83526	+
chr19	50000475	50001563	U35B	0.0319	1.02236	+	downstream	841	RPS11	0.0169	1.01178	117121	116040	+
chr14	55695907	55696519	TCONS_00023109	0.0309	1.02165	-	upstream	-37511	DLGAP5	0.4206	1.33848	7609	9973	-
chr2	176986338	176987094	TCONS_00003443	0.0303	1.02122	-	upstream	-318	HOXD9	0.0694	1.04928	2402	2468	+
chr12	49060739	49061876	ACA2b	0.0303	1.02122	-	downstream	14158	C12orf41	-0.0668	0.954753	7191	6723	-
chr21	44859454	44900667	TCONS_00029161;TCONS_00029162;TCONS_00029302;TCONS_00029303;TCONS_00029304;TCONS_00028947;TCONS_00028760;TCONS_00028948;TCONS_00028949;TCONS_00028950;TCONS_00028951;TCONS_00029163;TCONS_00029164;TCONS_00029305;TCONS_00029306;TCONS_00029165;TCONS_00029307;TCONS_00028952;TCONS_00029166	0.0261	1.01826	-	upstream	-12452	SIK1	-0.0736	0.950264	102456	95337	-
chr16	64294312	64295136	TCONS_00024435	0.0256	1.0179	+	downstream	2289178	TK2	0.0453	1.0319	5171	5225	-
chr19	48824597	48826469	TCONS_00027066;TCONS_00027589;TCONS_00027590;TCONS_00027067	0.0224	1.01565	+	upstream	-2159	EMP3	0.3476	1.27244	17149	21368	+
chr12	69020513	69021655	U70G	0.0194	1.01354	-	downstream	15861	RAP1A	-0.0055	0.996195	7093	6919	+
chr5	180253815	180259101	TCONS_00010581;TCONS_00010582;TCONS_00011104;TCONS_00010583;TCONS_00011105;TCONS_00011106;TCONS_00010584;TCONS_00011107;TCONS_00010585;TCONS_00010586;TCONS_00011108;TCONS_00010587	0.0173	1.01206	-	upstream	-11274	MGAT1	-0.0436	0.970231	7486	7112	-
chr19	57813908	57814300	TCONS_00027431	0.0148	1.01031	-	upstream	-17576	ZNF543	-0.0744	0.949737	900	837	+
chr21	9698811	9699252	TCONS_00029192	0.0135	1.0094	+	downstream	269332	LOC100132288	-0.0724	0.951055	1004	935	-
chr21	44810093	44810769	TCONS_00029160	0.0121	1.00842	-	downstream	36232	SIK1	-0.0736	0.950264	102456	95337	-
chr11	65266413	65278498	TCONS_00019666;TCONS_00019667;TCONS_00019669;TCONS_00020083	0.0109	1.00758	-	upstream	-14049	SCYL1	0.4213	1.33913	18797	24648	+
chr9	125641991	125643098	HBII-295	0.006	1.00417	-	downstream	24463	RC3H2	0.0119	1.00828	5771	5698	-
chr11	75110934	75112082	U15A	0.0058	1.00403	+	downstream	372	RPS3	0.0102	1.0071	84170	83006	+
chr17	8076270	8077406	U8	0.0038	1.00264	-	downstream	2307	TMEM107	-0.0511	0.9652	3829	3619	-
chr12	6690138	6691275	ACA57	0.0038	1.00264	-	upstream	-12658	NOP2	-0.0959	0.935688	35573	32594	-
chr10	70514428	70515495	HBII-419	0.0032	1.00222	+	downstream	33457	CCAR1	-0.0081	0.994401	35451	34519	+
chr17	38183294	38184398	SNORD124	0.0006	1.00042	-	downstream	26490	MED24	0.1456	1.10619	24694	26749	-
chr17	27049099	27051272	mgh18S-121;U42A;Z17B	-0.0009	0.999376	+	downstream	2099	RPL23A	0.0421	1.02961	22639	22824	+
chr1	93795118	93805355	TCONS_00001027;TCONS_00002090	-0.0043	0.997024	+	upstream	-6122	DR1	0.24	1.18099	7191	8316	+
chr1	93302345	93303440	U21	-0.0044	0.996955	+	downstream	4751	RPL5	-0.0301	0.979352	80879	77560	+
chr3	39449381	39450530	ACA6	-0.0051	0.996471	+	downstream	1177	RPSA	-0.035	0.976032	33995	32491	+
chr6	31802539	31803603	U48	-0.0146	0.989931	+	upstream	0	C6orf48	0.1173	1.0847	17530	18619	+
chr3	39452044	39453198	E2	-0.0162	0.988834	+	downstream	3840	RPSA	-0.035	0.976032	33995	32491	+
chr11	75114964	75116110	U15B	-0.0166	0.98856	+	downstream	4402	RPS3	0.0102	1.0071	84170	83006	+
chr6	160200781	160201913	ACA20	-0.0186	0.98719	-	downstream	8821	TCP1	0.0085	1.00591	27450	27038	-
chr19	53727161	53727906	TCONS_00027618;TCONS_00027619;TCONS_00027620;TCONS_00027621	-0.0201	0.986164	+	upstream	-109095	ZNF845	0.0173	1.01206	893	885	+
chr2	96477741	96479705	TCONS_00004852	-0.0207	0.985754	+	downstream	177835	DKFZp667P0924	-0.3817	0.767533	2866	2154	-
chr2	203155554	203156644	HBII-95B	-0.0224	0.984593	+	downstream	25039	NOP5	0.0635	1.045	5456	5583	+
chr6	160206125	160207265	ACA29	-0.0233	0.983979	-	downstream	3469	TCP1	0.0085	1.00591	27450	27038	-
chr16	71791804	71792890	HBII-239	-0.0276	0.981051	-	upstream	-34089	PHLPP2	-0.0056	0.996126	4840	4721	-
chr16	2011834	2013607	ACA10;U64	-0.0277	0.980983	-	downstream	1219	RPS2	0.066	1.04681	62497	64063	-
chr3	12881310	12882449	ACA7	-0.0316	0.978335	-	downstream	631	RPL32	0.1313	1.09528	16137	17307	-
chr1	109642314	109643736	mgU2-25/61;HBII-382	-0.0366	0.97495	+	downstream	8911	TMEM167B	0.1773	1.13077	2145	2375	+
chr12	98992912	98994162	ACA53	-0.0373	0.974477	+	downstream	5509	SLC25A3	-0.123	0.918276	82655	74322	+
chr3	129115552	129116691	ACA7B	-0.0377	0.974207	-	downstream	42160	MBD4	-0.0972	0.934846	5581	5109	-
chr15	101390035	101408768	TCONS_00023271;TCONS_00023564;TCONS_00023565;TCONS_00024030	-0.0388	0.973464	+	upstream	-11240	ALDH1A3	0.0499	1.03519	7158	7256	+
chr12	125510477	125513897	TCONS_00020260	-0.0388	0.973464	-	downstream	32283	BRI3BP	0.0808	1.0576	3170	3283	+
chr5	180669813	180670876	U95	-0.039	0.973329	-	downstream	29	GNB2L1	-0.1199	0.920251	246228	221875	-
chr18	47017152	47018599	U58A;U58B	-0.0393	0.973127	-	downstream	306	RPL17	0.1277	1.09255	11884	12714	-
chr16	89627337	89628409	HBII-202	-0.0407	0.972183	+	downstream	247	RPL13	-0.0039	0.9973	59174	57788	+
chr9	119942844	119943980	U70C	-0.0415	0.971644	-	downstream	493263	TRIM32	-0.1668	0.890816	3915	3415	+
chr19	3982004	3983070	U37	-0.042	0.971307	-	downstream	2390	EEF2	-0.0175	0.987943	869564	841239	-
chr2	29149432	29150510	U53	-0.0436	0.970231	+	downstream	31899	WDR43	-0.1302	0.913705	19770	17688	+
chr17	7308193	7311462	TCONS_00025824;TCONS_00025825	-0.0456	0.968887	+	upstream	-39	NLGN2	-0.1135	0.924343	24194	21899	+
chr17	3705457	3707099	TCONS_00026019	-0.0465	0.968283	-	upstream	-920	ITGAE	0.3158	1.2447	2623	3197	-
chr20	2443104	2444186	SNORD119	-0.0567	0.961461	-	downstream	7312	SNRPB	-0.0915	0.938546	28202	25918	-
chr10	120819022	120820150	ACA19	-0.0614	0.958334	-	downstream	20183	EIF3A	-0.1431	0.905571	90620	80354	-
chr13	45911114	45912244	ACA31	-0.0632	0.957139	-	downstream	3052	FLJ44635	-0.0552	0.962461	102327	96435	-
chr5	43065089	43100664	TCONS_00009941;TCONS_00009942;TCONS_00009943;TCONS_00009944;TCONS_00009945;TCONS_00009946;TCONS_00009249;TCONS_00009947;TCONS_00009948	-0.0639	0.956674	+	upstream	-20320	ZNF131	-0.264	0.832776	12286	10019	+
chr19	36795658	36812260	TCONS_00027521;TCONS_00027007;TCONS_00027522;TCONS_00027523;TCONS_00026753;TCONS_00027008;TCONS_00027009	-0.0662	0.955151	+	upstream	-89672	ZNF565	-0.1891	0.877153	560	481	-
chr17	7808940	7810078	ACA68	-0.0669	0.954687	+	downstream	9186	LOC284023	-0.5216	0.696599	821	560	-
chr12	49047664	49048801	ACA34	-0.0684	0.953695	-	downstream	27233	C12orf41	-0.0668	0.954753	7191	6723	-
chr9	33952262	33953352	SNORD121A	-0.0739	0.950066	-	downstream	95594	UBAP2	-0.177	0.88454	20409	17677	-
chr1	8938893	8939953	TCONS_00000151	-0.0781	0.947304	+	upstream	-113	ENO1	-0.2663	0.831449	407072	331420	-
chr7	560027	565027	TCONS_00012843;TCONS_00013290;TCONS_00013292;TCONS_00013291;TCONS_00014044;TCONS_00013293;TCONS_00013294;TCONS_00013295;TCONS_00013296	-0.0824	0.944485	+	upstream	-546	PDGFA	-0.0522	0.964464	3077	2906	-
chr19	49992724	49995017	U32A;U33;U34;U35A	-0.0829	0.944158	+	downstream	1859	RPL13A	-0.0975	0.934651	93350	85437	+
chr1	113673732	113674746	TCONS_00001109	-0.0833	0.943896	+	downstream	57901	LRIG2	-0.2518	0.839848	3862	3176	+
chr1	31440509	31441584	HBII-251	-0.085	0.942785	-	upstream	-59029	SDC3	-0.5007	0.706764	8996	6226	-
chr1	31421461	31422552	U103B	-0.0857	0.942327	-	upstream	-39981	SDC3	-0.5007	0.706764	8996	6226	-
chr19	48258609	48259719	HBII-115	-0.0861	0.942066	+	downstream	9816	GLTSCR2	-0.0234	0.983911	33079	31870	+
chr11	12995666	13011095	TCONS_00019579;TCONS_00019580;TCONS_00019581;TCONS_00019119;TCONS_00019120	-0.0863	0.941935	-	upstream	-19600	RASSF10	0.9903	1.9866	549	1068	+
chr9	132262771	132270807	TCONS_00016491	-0.0912	0.938742	-	upstream	-117627	METTL11A	0.1593	1.11675	4789	5237	+
chr5	43066161	43067888	TCONS_00010927;TCONS_00010928;TCONS_00010929	-0.0918	0.938351	-	upstream	-22889	C5orf39	0.9271	1.90145	391	728	-
chr1	93305775	93306908	U66	-0.0945	0.936597	+	downstream	8181	RPL5	-0.0301	0.979352	80879	77560	+
chr11	17095699	17096791	U14B	-0.096	0.935623	-	downstream	2428	RPS13	-0.1799	0.882764	17360	15006	-
chr5	111496681	111497814	ACA13	-0.1004	0.932774	+	downstream	455	TIGA1	-0.1153	0.92319	2624	2372	+
chr7	56127662	56128795	ACA15	-0.102	0.93174	+	upstream	-3121	SUMF2	-0.2671	0.830988	32405	26369	+
chr11	18283799	18284297	TCONS_00020046	-0.1025	0.931418	-	downstream	59423	HGRHSV1	0.6005	1.51624	196	291	-
chr17	33900175	33901272	mgU6-47	-0.1027	0.931288	+	downstream	4383	PEX12	0.0074	1.00514	761	749	-
chr12	6618887	6620217	U85	-0.1033	0.930901	+	downstream	15589	NCAPD2	-0.0871	0.941413	68110	62785	+
chr7	27226865	27232305	TCONS_00013751	-0.1111	0.925882	-	upstream	-2023	HOXA11	0.1538	1.1125	2037	2219	-
chr2	203157273	203158357	HBII-95	-0.1145	0.923702	+	downstream	26758	NOP5	0.0635	1.045	5456	5583	+
chr5	40832257	40833337	HBII-240	-0.115	0.923382	-	downstream	2049	RPL37	-0.3776	0.769717	173659	130886	-
chr9	37509146	37510296	TCONS_00015668	-0.118	0.921464	+	downstream	23201	POLR1E	0.1214	1.08779	7396	7878	+
chr19	51305081	51306178	HBII-180C	-0.1194	0.92057	-	downstream	1795	C19orf48	-0.3567	0.780949	21235	16239	-
chr13	27828700	27830163	U102;ACA27	-0.1195	0.920507	+	downstream	3008	RPL21	0.1278	1.09263	4849	5188	+
chr2	101888897	101890011	HBII-289	-0.1213	0.919359	-	downstream	19552	C2orf29	-0.9047	0.534144	7059	3692	+
chr7	45024476	45025609	ACA9	-0.1249	0.917068	-	upstream	-13754	CCM2	0.1654	1.12148	2913	3199	+
chr9	97108945	97109605	TCONS_00016651;TCONS_00016652	-0.1261	0.916305	+	upstream	-27227	HIATL1	-0.4235	0.745614	11275	8232	+
chr11	62432393	62433542	U99	-0.1279	0.915163	+	upstream	0	METTL12	-0.1397	0.907708	1889	1679	+
chr2	86362492	86363629	U94	-0.1293	0.914275	+	downstream	29187	PTCD3	-0.3675	0.775125	26326	19981	+
chr8	28911179	28911635	TCONS_00015260	-0.1302	0.913705	+	downstream	163268	HMBOX1	-0.2925	0.816486	2125	1699	+
chr7	27224966	27228912	TCONS_00014096;TCONS_00012847;TCONS_00012982	-0.132	0.912565	+	upstream	-124	HOXA11	0.1538	1.1125	2037	2219	-
chr4	1975862	1976987	ACA11	-0.1321	0.912502	+	downstream	33971	WHSC2	0.0634	1.04493	7451	7624	-
chrX	135960857	135961930	U61	-0.1337	0.911491	-	downstream	1008	CCBL2	-0.1651	0.891867	14653	12797	-
chr17	2233072	2234164	HBII-296A	-0.1356	0.910291	-	downstream	6513	TSR1	-0.2314	0.851808	27411	22863	-
chr1	148352315	148354746	TCONS_00001140	-0.139	0.908148	+	upstream	-5386	AG10	-0.1118	0.925433	40656	36842	-
chr8	99053813	99054945	U72	-0.1404	0.907268	-	downstream	2827	RPL30	-0.1063	0.928967	116813	106262	-
chr7	151574432	151576341	TCONS_00014234;TCONS_00013099	-0.1419	0.906325	+	upstream	-116	PRKAG2	0.1427	1.10397	1308	1414	-
chr7	84568661	84569351	TCONS_00013877	-0.1439	0.905069	-	upstream	-2212325	DMTF1	-0.2532	0.839033	9802	8053	+
chr5	180668317	180669389	U96a	-0.1476	0.902751	-	downstream	1516	GNB2L1	-0.1199	0.920251	246228	221875	-
chr19	45248301	45250906	TCONS_00027767	-0.1504	0.901001	-	upstream	-1071	BCL3	-0.3344	0.793114	5489	4263	+
chr10	101996412	101997559	U108	-0.1513	0.900439	-	upstream	-7068	CHUK	0.3532	1.27739	6343	7934	-
chr4	120328234	120329039	TCONS_00008877	-0.1516	0.900251	+	upstream	-106266	C4orf3	0.1757	1.12951	3358	3714	-
chr3	52722755	52723831	HBII-108	-0.1531	0.899316	+	downstream	2819	GNL3	-0.1821	0.881419	32272	27854	+
chr2	32534099	32538803	TCONS_00004743	-0.1558	0.897634	+	downstream	31141	YIPF4	-0.1361	0.909976	3424	3051	+
chr5	137896231	137897299	U63	-0.159	0.895646	-	downstream	13815	HSPA9	-0.1685	0.889767	82268	71675	-
chr19	10219932	10221011	U105B	-0.1751	0.885706	+	upstream	-1185	P2RY11	-0.2702	0.829205	6615	5371	+
chr2	132227280	132230483	TCONS_00004445;TCONS_00004446	-0.1792	0.883193	-	downstream	19183	FLJ14346	0.27	1.20581	6469	7638	-
chr20	47894981	47896060	U106	-0.1924	0.875149	+	upstream	-225	ZNFX1	-0.4109	0.752154	9356	6891	-
chr14	45579585	45580671	SNORD127	-0.1937	0.87436	+	downstream	23337	FKBP3	-0.5472	0.684347	6960	4664	-
chr16	58593199	58594335	ACA50	-0.1942	0.874057	-	downstream	43816	SETD6	-0.6808	0.623819	13414	8194	+
chr7	45143447	45146198	ACA5;ACA5c;ACA5b	-0.1957	0.873149	-	downstream	864	KIAA0948	-0.0848	0.942915	20360	18799	-
chr6	133135945	133137018	U101	-0.1962	0.872847	+	downstream	237	RPS12	-0.2737	0.827195	12231	9907	+
chr14	20794108	20795185	SNORD126	-0.1994	0.870913	-	downstream	6271	CCNB1IP1	-0.2645	0.832487	7206	5874	-
chr16	70562911	70563998	HBII-82B	-0.2007	0.870128	+	downstream	5220	SF3B3	-0.2323	0.851277	82889	69092	+
chr3	186502084	186503154	snR39B	-0.2021	0.869284	+	downstream	723	DKFZp566L241	-0.2294	0.85299	56363	47076	+
chr11	17096824	17097915	U14A	-0.2085	0.865437	-	downstream	1304	RPS13	-0.1799	0.882764	17360	15006	-
chr21	44866480	44873773	TCONS_00028852;TCONS_00028751	-0.2092	0.865017	+	upstream	-19478	SIK1	-0.0736	0.950264	102456	95337	-
chr8	56985897	56986960	U54	-0.2098	0.864657	-	downstream	179	RPS20	-0.1795	0.883009	43913	37969	-
chr16	70571407	70572501	HBII-82	-0.216	0.860949	+	downstream	13716	SF3B3	-0.2323	0.851277	82889	69092	+
chr2	113402606	113403284	TCONS_00002980	-0.2164	0.860711	+	upstream	-242	SLC20A1	-0.7778	0.583256	19297	11021	+
chr15	66793089	66796152	U18C;U18B;U16;U18A	-0.2172	0.860233	-	upstream	-1278	ZWILCH	-1.3564	0.390556	9591	3668	+
chr2	74212258	74213470	TCONS_00002934	-0.2186	0.859399	+	downstream	58305	DGUOK	0.1488	1.10865	5396	5858	+
chr17	2231918	2233004	HBII-296B	-0.2188	0.85928	-	downstream	7673	TSR1	-0.2314	0.851808	27411	22863	-
chr12	7075999	7077269	U89	-0.2202	0.858446	-	downstream	2646	PHB2	-0.1023	0.931547	65963	60169	-
chr22	29728651	29729747	SNORD125	-0.2256	0.855239	-	upstream	-341	DKFZp686A01208	0.2339	1.17601	9464	10898	-
chr8	134420232	134421667	TCONS_00015178	-0.2286	0.853463	-	upstream	-110685	NDRG1	0.1501	1.10965	55914	60756	-
chr14	19670791	19686002	TCONS_00022361;TCONS_00022405	-0.2352	0.849567	-	downstream	1088150	TTC5	-0.0389	0.973397	1004	957	-
chr2	74378364	74381319	TCONS_00002935	-0.238	0.84792	+	upstream	-3325	BOLA3	0.3967	1.31649	1560	2011	-
chr1	143231331	143232085	TCONS_00001137	-0.2386	0.847567	+	downstream	535795	PPIAL4G	0.4301	1.34733	523	690	-
chr1	173831289	173833079	TCONS_00000336	-0.2487	0.841654	+	upstream	-4140	ZBTB37	-0.0568	0.961394	887	835	+
chr8	28915362	28922445	TCONS_00015261;TCONS_00015262	-0.2538	0.838684	+	downstream	167451	HMBOX1	-0.2925	0.816486	2125	1699	+
chr9	130210279	130211416	U65	-0.2599	0.835146	-	downstream	2267	RPL12	-0.2983	0.81321	7836	6240	-
chr11	10822513	10823655	U97	-0.2661	0.831564	-	downstream	6926	EIF4G2	-0.2074	0.866097	178078	151028	-
chr20	37075529	37077361	TCONS_00027926;ACA39	-0.2692	0.82978	+	upstream	-24124	RALGAPB	0.0047	1.00326	13007	12778	+
chrX	154002772	154003901	ACA56	-0.2739	0.827081	+	downstream	11741	DKC1	-0.1639	0.892609	30134	26339	+
chr19	60950	70966	TCONS_00026757	-0.2753	0.826278	-	downstream	131242	FLJ45445	-0.5993	0.660074	5118	3308	-
chr3	52726251	52727328	HBII-210	-0.2762	0.825763	+	downstream	6315	GNL3	-0.1821	0.881419	32272	27854	+
chr19	12816762	12817832	U41	-0.2789	0.824219	-	upstream	-9307	FBXW9	-0.5408	0.68739	7853	5286	-
chr17	79759211	79761593	TCONS_00025782	-0.2801	0.823534	-	upstream	-432	GCGR	-0.508	0.703197	1188	818	+
chr8	129082402	129113503	TCONS_00014854;TCONS_00014855;TCONS_00015359;TCONS_00015360;TCONS_00015362;TCONS_00015361;TCONS_00015363;TCONS_00015364;TCONS_00015365;TCONS_00015366;TCONS_00014856	-0.2828	0.821994	+	downstream	334637	MYC	-0.266	0.831622	87482	71240	+
chr9	134365372	134366458	U62B	-0.285	0.820742	+	upstream	0	hCG_30195	0.1329	1.0965	24934	26772	+
chrX	153996302	153997434	ACA36	-0.2944	0.815411	+	downstream	5271	DKC1	-0.1639	0.892609	30134	26339	+
chr20	37077511	37078647	ACA60	-0.2973	0.813774	+	upstream	-22838	RALGAPB	0.0047	1.00326	13007	12778	+
chr18	3347687	3350585	TCONS_00026395	-0.2996	0.812478	-	upstream	-61486	TGIF1	-0.1729	0.887058	7224	6275	+
chr19	58782948	58785962	TCONS_00027642	-0.3009	0.811746	+	upstream	-4355	ZNF8	-0.463	0.725476	7289	5178	+
chr14	21859809	21860912	mgU6-53B	-0.301	0.81169	-	upstream	-7384	SUPT16H	0.0116	1.00807	31524	31117	-
chr3	186503963	186506038	HBI-61;E3;ACA4	-0.3014	0.811465	+	downstream	2602	DKFZp566L241	-0.2294	0.85299	56363	47076	+
chr14	21864951	21866060	mgU6-53	-0.3023	0.810959	-	upstream	-12526	SUPT16H	0.0116	1.00807	31524	31117	-
chr19	10217826	10218911	U105	-0.3028	0.810677	+	downstream	861	PPAN	-0.2083	0.865557	21356	18100	+
chr22	45529452	45535054	TCONS_00029713	-0.3029	0.810621	-	upstream	-24671	NUP50	-0.1619	0.893847	13502	11818	+
chr3	52724259	52725343	HBII-108B	-0.3042	0.809891	+	downstream	4323	GNL3	-0.1821	0.881419	32272	27854	+
chr19	23734518	23741642	TCONS_00026969;TCONS_00026970	-0.3096	0.806865	+	downstream	128374	ZNF675	0.0065	1.00452	978	962	-
chr4	53578915	53580037	HBI-6	-0.3115	0.805804	+	upstream	-53413	USP46	-0.0154	0.989382	2756	2670	-
chr20	47896355	47897809	HBII-99B;HBII-99	-0.3143	0.804241	+	upstream	-1599	ZNFX1	-0.4109	0.752154	9356	6891	-
chr5	34048572	34050025	TCONS_00009378	-0.3221	0.799905	+	upstream	-5255	C1QTNF3	-1.0209	0.492809	831	401	-
chr11	811180	812314	ACA52	-0.324	0.798852	+	downstream	1244	RPLP2	-0.2432	0.844869	73104	60477	+
chr20	2634357	2638156	HBII-55;ACA51;U86;U56;U57	-0.3302	0.795426	+	upstream	0	NOL5A	-0.3415	0.78922	25791	19931	+
chr6	170124794	170126184	TCONS_00012835;TCONS_00011627;TCONS_00012374	-0.3306	0.795206	-	upstream	-688	PHF10	-0.4451	0.734533	14402	10359	-
chr1	148556022	148558168	TCONS_00002154;TCONS_00002155;TCONS_00001141	-0.3336	0.793554	+	upstream	-100	NBPF16	-0.1888	0.877335	43979	37782	+
chr2	663813	667014	TCONS_00003533;TCONS_00003534;TCONS_00004657;TCONS_00003535	-0.3365	0.79196	+	downstream	10424	TMEM18	0.0671	1.04761	4879	5005	-
chr6	166315364	166324507	TCONS_00012824;TCONS_00012825	-0.3375	0.791412	-	upstream	-76531	LOC441177	0.1647	1.12093	8678	9525	+
chr6	31503650	31504726	U83	-0.3398	0.790151	-	downstream	9900	BAT1	-0.3192	0.801514	104537	82045	-
chr5	858993	860350	TCONS_00010872	-0.3409	0.789549	-	upstream	-7892	ZDHHC11	-0.9067	0.533404	3762	1965	-
chr5	76369705	76370345	TCONS_00009428	-0.3477	0.785836	+	downstream	12684	ZBED3	-0.3789	0.769024	1575	1186	-
chr1	150583858	150587960	TCONS_00000640	-0.3629	0.7776	-	downstream	14137	ENSA	-0.5592	0.678678	12470	8287	-
chr19	51301785	51303292	HBII-180B;HBII-180A	-0.3666	0.775608	-	downstream	4681	C19orf48	-0.3567	0.780949	21235	16239	-
chr12	26097794	26103421	TCONS_00020735;TCONS_00020736	-0.3671	0.775339	-	upstream	-8547	RASSF8	-0.1585	0.895956	7637	6700	+
chr1	40032545	40033682	ACA55	-0.3705	0.773514	-	downstream	8838	PABPC4	-0.279	0.824162	43359	34992	-
chr16	54951850	54963079	TCONS_00024662;TCONS_00024235;TCONS_00024236;TCONS_00024270;TCONS_00024663;TCONS_00024664;TCONS_00024665	-0.3714	0.773032	-	upstream	-2031	IRX5	-0.001	0.999307	1583	1549	+
chr19	34286902	34287633	TCONS_00026997	-0.3732	0.772068	+	upstream	-117	KCTD15	-0.4066	0.754399	11211	8282	+
chr4	119541479	119541991	TCONS_00008208	-0.3757	0.770731	+	upstream	-64582	METTL14	0.3152	1.24418	1869	2277	+
chr18	45346665	45356490	TCONS_00026518	-0.3765	0.770304	-	downstream	101024	SMAD2	0.0883	1.06312	15057	15675	-
chr9	139736278	139736848	TCONS_00016727	-0.3804	0.768225	+	upstream	-2018	C9orf172	-0.1689	0.889521	5698	4963	+
chr6	86386511	86387877	U50;U50B	-0.3866	0.76493	-	upstream	-33468	SYNCRIP	-0.0737	0.950198	26114	24297	-
chr16	30721357	30722486	ACA30	-0.3871	0.764665	+	downstream	10895	SRCAP	-0.452	0.731029	52606	37657	+
chr6	31508377	31509455	U84	-0.3924	0.761861	-	downstream	5171	BAT1	-0.3192	0.801514	104537	82045	-
chr19	57808919	57811732	TCONS_00027635	-0.3945	0.760753	+	downstream	17500	ZNF460	-0.2929	0.81626	1156	924	+
chr12	112331317	112333002	TCONS_00021409	-0.3949	0.760542	-	downstream	51038	MAPKAPK5	-0.0272	0.981323	8750	8408	+
chr1	173832783	173837383	U81;U47;U80;U79;U78;U44;U77;U76;U75;U74	-0.4005	0.757596	-	upstream	0	ZBTB37	-0.0568	0.961394	887	835	+
chr20	17942852	17944089	HBI-43	-0.4081	0.753615	-	downstream	5400	SNX5	-0.2808	0.823134	7175	5783	-
chr21	45587385	45588356	TCONS_00029313;TCONS_00029172	-0.4097	0.75278	-	downstream	33891	C21orf33	-1.1477	0.451344	15875	7016	+
chr15	91446089	91446964	TCONS_00024005	-0.4263	0.744168	+	upstream	0	MAN2A2	-0.4497	0.732195	21884	15690	+
chr9	134222637	134224656	TCONS_00016496	-0.4337	0.740361	-	upstream	-44943	BAT2L	0.0826	1.05892	63673	66025	+
chr17	27894166	27895678	TCONS_00025884;TCONS_00025885;TCONS_00025886	-0.4421	0.736062	+	upstream	-60	TP53I13	0.1398	1.10175	5110	5513	+
chr9	134200179	134222466	TCONS_00016201	-0.4481	0.733008	+	upstream	-47133	BAT2L	0.0826	1.05892	63673	66025	+
chr2	3606021	3609462	TCONS_00004673;TCONS_00004674;TCONS_00004676;TCONS_00004675;TCONS_00004677;TCONS_00003550;TCONS_00003551;TCONS_00002684;TCONS_00002800	-0.449	0.73255	+	upstream	-81	RNASEH1	-0.3255	0.798022	2498	1952	-
chr6	133137440	133138990	HBII-429;ACA33	-0.4532	0.730421	+	downstream	1732	RPS12	-0.2737	0.827195	12231	9907	+
chr11	62619881	62623603	U22;U31;U30;U29;U28;U27;U26;U25	-0.4612	0.726382	-	upstream	0	SLC3A2	0.1217	1.08802	147717	157374	+
chr7	22895731	22896805	HBII-336	-0.471	0.721464	+	upstream	-33310	TOMM7	0.0454	1.03197	20957	21178	-
chr9	132100957	132102959	TCONS_00016487	-0.4724	0.720765	-	upstream	-160417	IER5L	0.1103	1.07945	5226	5524	-
chr9	139620055	139621831	ACA43;ACA17	-0.4763	0.718819	-	downstream	13031	FAM69B	-0.8436	0.557251	1369	747	+
chr21	45576306	45580684	TCONS_00029171;TCONS_00029311;TCONS_00029312;TCONS_00028953;TCONS_00028954	-0.483	0.715488	-	downstream	22812	C21orf33	-1.1477	0.451344	15875	7016	+
chr10	38736774	38739473	TCONS_00018486	-0.4859	0.714051	-	downstream	91466	HSD17B7P2	0.4146	1.33293	521	680	+
chr20	37055448	37056586	U71a	-0.4902	0.711926	-	upstream	-44899	RALGAPB	0.0047	1.00326	13007	12778	+
chr4	119532090	119539356	TCONS_00008207	-0.4972	0.70848	+	upstream	-67217	METTL14	0.3152	1.24418	1869	2277	+
chr12	112277506	112279779	TCONS_00020925;TCONS_00020924;TCONS_00020220;TCONS_00020221;TCONS_00020926;TCONS_00020927;TCONS_00020928;TCONS_00020929;TCONS_00020930;TCONS_00020931;TCONS_00020932	-0.5	0.707107	-	upstream	-499	MAPKAPK5	-0.0272	0.981323	8750	8408	+
chrX	118920815	118921947	U69	-0.5023	0.70598	-	downstream	3658	RPL39	-0.1512	0.900501	21177	18674	-
chr1	76254661	76255732	U45B	-0.5065	0.703928	+	downstream	2775	RABGGTB	-0.4816	0.716183	23513	16490	+
chr3	50304072	50304947	TCONS_00005774;TCONS_00006510	-0.5122	0.701152	-	upstream	-92	SEMA3B	0.2441	1.18435	50076	58076	+
chr9	35913870	35914639	TCONS_00015968;TCONS_00015969	-0.5145	0.700036	+	downstream	7681	HRCT1	0.6311	1.54875	575	872	+
chr17	74554371	74555451	snR38C	-0.5157	0.699453	+	upstream	-56863	RHBDF2	0.0564	1.03987	7941	8086	-
chr1	155895248	155896377	ACA26	-0.5297	0.692699	-	downstream	7810	KIAA0907	-0.6626	0.631739	20515	12691	-
chr1	947376	948573	TCONS_00000447	-0.5351	0.690111	-	upstream	-273	ISG15	-0.4256	0.744529	3757	2739	+
chr21	44251149	44257805	TCONS_00028942;TCONS_00029300	-0.5467	0.684584	-	downstream	41893	WDR4	-0.1098	0.926717	8360	7586	-
chr8	67834208	67835284	HBII-276	-0.5506	0.682736	-	downstream	51224	C8orf45	-0.5726	0.672404	2020	1330	+
chr6	30259313	30271912	TCONS_00012453	-0.5546	0.680846	+	downstream	383759	KIAA1949	-0.1524	0.899752	7909	6968	-
chr11	93467775	93468902	ACA40	-0.5844	0.666927	-	downstream	5759	TAF1D	-0.5974	0.660944	27514	17807	-
chr19	1261353	1262238	TCONS_00026864	-0.5969	0.661173	+	upstream	-7028	CIRBP	-0.6233	0.649184	26014	16537	+
chr1	684692	689194	TCONS_00002275	-0.5975	0.660898	-	upstream	-4956	LOC388312	-0.5504	0.682831	22464	15020	-
chr11	93463178	93467263	ACA25;ACA32;mgh28S-2411;ACA1;ACA8;mgh28S-2409;ACA18	-0.6058	0.657107	-	downstream	7398	TAF1D	-0.5974	0.660944	27514	17807	-
chr8	67836940	67838589	TCONS_00014745	-0.6075	0.656333	+	downstream	53956	C8orf45	-0.5726	0.672404	2020	1330	+
chr7	65220012	65221146	ACA22	-0.6076	0.656288	+	upstream	-117110	VKORC1L1	0.1398	1.10175	2726	2941	+
chr6	34247382	34249098	TCONS_00012702	-0.6111	0.654697	-	upstream	-30478	C6orf1	0.3406	1.26628	471	584	-
chr7	128273068	128281168	TCONS_00014209	-0.6219	0.649815	+	upstream	-126	FLJ45340	-0.6866	0.621316	27251	16579	+
chr4	152024478	152025543	U73a	-0.6497	0.637413	+	downstream	3724	RPS3A	-0.0433	0.970433	28199	26796	+
chr1	76252256	76254156	U45C;U45A	-0.6533	0.635824	+	downstream	370	RABGGTB	-0.4816	0.716183	23513	16490	+
chr17	74556689	74558286	snR38B;snR38A	-0.6552	0.634987	+	upstream	-59181	RHBDF2	0.0564	1.03987	7941	8086	-
chr7	54874361	54879543	TCONS_00013806	-0.6604	0.632703	-	upstream	-47422	SEC61G	0.1161	1.0838	4797	5091	-
chr1	139789	140339	TCONS_00000437	-0.6678	0.629466	-	upstream	-109828	DKFZp434K1323	-0.0905	0.939197	16181	14881	-
chr12	7281674	7282622	TCONS_00021280;TCONS_00021281	-0.668	0.629379	-	upstream	-208	RBP5	-0.7075	0.61238	1179	707	-
chr20	37057809	37058947	U71c	-0.6701	0.628463	-	upstream	-42538	RALGAPB	0.0047	1.00326	13007	12778	+
chr2	114464369	114467816	TCONS_00003380	-0.6715	0.627854	-	downstream	46583	SLC35F5	-0.3148	0.803962	5716	4500	-
chr1	320161	321056	TCONS_00000120	-0.6747	0.626462	+	upstream	-980	LOC100132287	-0.569	0.674084	9673	6385	+
chr9	33583982	33585615	TCONS_00015946	-0.6784	0.624858	+	upstream	-38607	ANXA2	0.3132	1.24246	40068	48748	+
chr17	56066402	56072211	TCONS_00025146;TCONS_00025147;TCONS_00025707;TCONS_00025708;TCONS_00025709	-0.6843	0.622308	-	upstream	-787	VEZF1	0.312	1.24143	6237	7582	-
chr4	190470756	190498185	TCONS_00008984;TCONS_00008388;TCONS_00008985;TCONS_00008987;TCONS_00008986;TCONS_00008988;TCONS_00008389;TCONS_00008390	-0.6921	0.618952	+	upstream	-363788	FRG1	0.0345	1.0242	2060	2066	+
chr1	117647168	117647504	TCONS_00002142	-0.6926	0.618738	+	downstream	16909	TRIM45	-0.0306	0.979013	2637	2528	-
chr2	98086677	98100408	TCONS_00002947	-0.7058	0.613102	+	downstream	106019	ANKRD36B	-0.4162	0.749396	7900	5797	-
chr3	113432277	113433137	TCONS_00007239	-0.7106	0.611066	-	upstream	-16784	KIAA2018	-0.1769	0.884602	3251	2816	-
chr1	28904754	28908065	HBII-420;ACA61;ACA44;ACA16	-0.7136	0.609797	-	upstream	-10646	RAB42	0.0135	1.0094	1726	1706	+
chr7	29676026	29677540	TCONS_00012987	-0.7193	0.607392	+	downstream	388727	FKBP14	-0.0245	0.983161	1234	1188	-
chr11	76154344	76155704	TCONS_00019712	-0.7254	0.604829	-	upstream	-364	C11orf30	-0.3043	0.809835	7392	5862	+
chrY	1465319	1468295	TCONS_00017617;TCONS_00017618	-0.7366	0.600152	-	upstream	-4321	SLC25A6	-0.1178	0.921592	189592	171097	-
chrX	1515319	1518295	TCONS_00017028;TCONS_00017029	-0.7372	0.599903	-	upstream	-4321	SLC25A6	-0.1031	0.93103	199048	181469	-
chr1	224151307	224159470	TCONS_00001838	-0.7448	0.596751	-	upstream	-117633	TP53BP2	0.07	1.04972	7714	7929	-
chr19	58787664	58788877	TCONS_00027643	-0.7585	0.591111	+	upstream	-1440	ZNF8	-0.463	0.725476	7289	5178	+
chr12	122510023	122514686	TCONS_00020239	-0.7677	0.587353	+	upstream	-2073	MLXIP	-0.6214	0.65004	25967	16529	+
chr6	3026410	3027751	TCONS_00011649	-0.7741	0.584753	+	upstream	-17866	FAM136B	-1.7197	0.303612	111	33	+
chr15	88120159	88122917	TCONS_00023191	-0.7752	0.584308	+	downstream	887715	MRPL46	0.0125	1.0087	2937	2901	-
chr20	37053342	37054480	U71b	-0.7961	0.575904	-	upstream	-47005	RALGAPB	0.0047	1.00326	13007	12778	+
chr7	126990181	126991577	TCONS_00013076	-0.7963	0.575824	+	downstream	41189	ZNF800	0.1437	1.10473	1956	2116	-
chr17	16344039	16345112	HBII-135	-0.8216	0.565814	+	downstream	1738	C17orf45	-0.86	0.550953	93894	50655	+
chr6	26673487	26688063	TCONS_00011747;TCONS_00011748;TCONS_00012442;TCONS_00011749;TCONS_00012443;TCONS_00011750;TCONS_00011751;TCONS_00011752;TCONS_00012444	-0.8399	0.558682	+	upstream	-13524	ZNF322A	0.4813	1.396	2929	4004	-
chr3	40503866	40508645	TCONS_00005763	-0.8429	0.557522	-	downstream	5065	RPL14	0.0917	1.06563	38604	40282	+
chr17	16342322	16343920	U49B;U49A	-0.8432	0.557406	+	downstream	21	C17orf45	-0.86	0.550953	93894	50655	+
chr1	141473	149707	TCONS_00000438;TCONS_00000439	-0.8496	0.554939	-	upstream	-111512	DKFZp434K1323	-0.0905	0.939197	16181	14881	-
chr9	33933794	33934873	SNORD121B	-0.853	0.553632	-	downstream	114073	UBAP2	-0.177	0.88454	20409	17677	-
chr12	10741445	10742144	TCONS_00021065	-0.8583	0.551602	+	downstream	24038	MAGOH	-0.1007	0.93258	3883	3546	-
chr17	74775768	74778303	TCONS_00026166	-0.872	0.546389	-	upstream	-42355	SFRS2	-0.1906	0.876241	77104	66157	-
chr22	41994033	41995651	TCONS_00029427	-0.9392	0.521522	+	upstream	-8162	PMM1	0.2818	1.21571	6007	7151	-
chr13	53263721	53274883	TCONS_00021656	-0.9656	0.512065	-	downstream	36890	SUGT1	0.0681	1.04834	2450	2515	+
chr1	852249	855072	TCONS_00000445;TCONS_00000446;TCONS_00002277;TCONS_00000073	-0.9999	0.500035	-	upstream	-5457	SAMD11	-0.4791	0.717425	10054	7063	+
chr1	843464	845308	TCONS_00001368	-1.0274	0.490593	-	upstream	-15221	SAMD11	-0.4791	0.717425	10054	7063	+
chr1	10516602	10520093	TCONS_00001938;TCONS_00000152	-1.0345	0.488185	+	downstream	12519	DFFA	-0.3275	0.796916	5386	4203	-
chr6	166253091	166253578	TCONS_00012358	-1.0494	0.483169	-	upstream	-147460	LOC441177	0.1647	1.12093	8678	9525	+
chr1	840486	841186	TCONS_00000796	-1.0511	0.4826	+	upstream	-19343	SAMD11	-0.4791	0.717425	10054	7063	+
chr9	140119093	140119403	TCONS_00016732	-1.0793	0.473258	+	upstream	-240	C9orf169	-0.9994	0.500208	343	168	+
chrX	130823929	130826881	TCONS_00017372	-1.1504	0.4505	-	upstream	-330363	MST4	-0.3487	0.785291	19089	14679	+
chr1	846814	850351	TCONS_00000032;TCONS_00000134	-1.182	0.44074	+	upstream	-10178	SAMD11	-0.4791	0.717425	10054	7063	+
chr1	28567779	28573670	TCONS_00001440;TCONS_00001441	-1.2598	0.417602	-	downstream	5168	ATPIF1	-0.7315	0.602277	12129	7153	+
chrX	281384	282586	TCONS_00016916;TCONS_00016915;TCONS_00016957	-1.3176	0.401202	+	upstream	-50497	GTPBP6	-0.1725	0.887304	9477	8234	-
chrY	231384	232586	TCONS_00017566;TCONS_00017565;TCONS_00017599	-1.347	0.393109	+	upstream	-50497	GTPBP6	-0.1712	0.888104	9450	8218	-
chr9	130872812	130880972	TCONS_00016871;TCONS_00015886;TCONS_00016872;TCONS_00016873;TCONS_00016480	-1.455	0.364755	-	downstream	9739	PTGES2	-0.1626	0.893414	13780	12055	-
chr10	112629500	112631352	TCONS_00017869	-1.4636	0.362587	+	upstream	-243	PDCD4	-0.7368	0.600069	35940	21118	+
chr9	47162726	47164029	TCONS_00015989	-1.5122	0.350576	+	downstream	4493405	CBWD5	-0.1275	0.915416	13387	12000	+
chr18	12031120	12032132	TCONS_00026678	-1.5166	0.349509	-	downstream	50063	IMPA2	-0.4795	0.717226	21415	15040	+
chr22	35846033	35851349	TCONS_00029585;TCONS_00029795	-1.8562	0.276203	+	downstream	49917	MCM5	0.1589	1.11644	75919	82999	+
chr12	116971977	116973135	TCONS_00020258	-2.2592	0.208888	-	upstream	-24050	MAP1LC3B2	0.2909	1.2234	975	1168	+
